# Supplementary material for: No Evidence for an Auditory Attentional Blink for Voices Regardless of Musical Expertise
Source: Front Psychol. 2020 Jan 10;10:2935. doi: 10.3389/fpsyg.2019.02935 (PMC6966238; doi:10.3389/fpsyg.2019.02935)
Supplement: Supplementary file 2 [file Data_Sheet_2.CSV]

C:\Users\mervea\Desktop\EXP FINAL\AAB_EXP\Data_AAB.emrg3
ExperimentName	Subject	Session	Bye.DEVICE	Clock.Information	DataFile.Basename	Display.RefreshRate	EndPrac.DEVICE[Session]	ExperimentVersion	Group	Instructions.DEVICE	RandomSeed	RuntimeCapabilities	RuntimeVersion	RuntimeVersionExpected	SessionDate	SessionStartDateTimeUtc	SessionTime	StudioVersion	Block	CelloInstr.DEVICE	EndPrac.DEVICE[Block]	ExpList	ExpList.Cycle	ExpList.Sample	InstrOrganPrac.DEVICE	InstructionPracticeCello.DEVICE	InstructionsPracticeVoice.DEVICE	OrganInstr.DEVICE	PracticeList	PracticeList.Cycle	PracticeList.Sample	Procedure[Block]	Running[Block]	VoiceInstr.DEVICE	Trial	CelloBlockList	CelloBlockList.Cycle	CelloBlockList.Sample	CelloBlockPractice	CelloBlockPractice.Cycle	CelloBlockPractice.Sample	Display_Dur	DistractorList	DistractorList1	DistractorList2	DistractorList3	DistractorList4	DistractorList5	DS
Fullexp_AAB	42	1		<?xml version="1.0"?>\n<Clock xmlns:dt="urn:schemas-microsoft-com:datatypes"><Description dt:dt="string">E-Prime Primary Realtime Clock</Description><StartTime><Timestamp dt:dt="int">0</Timestamp><DateUtc dt:dt="string">2019-05-15T13:31:05Z</DateUtc></StartTime><FrequencyChanges><FrequencyChange><Frequency dt:dt="r8">2240905</Frequency><Timestamp dt:dt="r8">48415865077207</Timestamp><Current dt:d…	Fullexp_AAB-42-1	60.006	Keyboard	1.0.0.324	1	Keyboard	-1300790825	Full	3.0.3.60	3.0.3.60	05-15-2019	15.05.2019 13:31:06	15:31:06	3.0.3.43	1		Keyboard						Keyboard		1	1	1	VoicePractice	PracticeList		1							150				41			sandpaper.wav
Fullexp_AAB	42	1		<?xml version="1.0"?>\n<Clock xmlns:dt="urn:schemas-microsoft-com:datatypes"><Description dt:dt="string">E-Prime Primary Realtime Clock</Description><StartTime><Timestamp dt:dt="int">0</Timestamp><DateUtc dt:dt="string">2019-05-15T13:31:05Z</DateUtc></StartTime><FrequencyChanges><FrequencyChange><Frequency dt:dt="r8">2240905</Frequency><Timestamp dt:dt="r8">48415865077207</Timestamp><Current dt:d…	Fullexp_AAB-42-1	60.006	Keyboard	1.0.0.324	1	Keyboard	-1300790825	Full	3.0.3.60	3.0.3.60	05-15-2019	15.05.2019 13:31:06	15:31:06	3.0.3.43	1		Keyboard						Keyboard		1	1	1	VoicePractice	PracticeList		2							150				10			cd_printer.wav
Fullexp_AAB	42	1		<?xml version="1.0"?>\n<Clock xmlns:dt="urn:schemas-microsoft-com:datatypes"><Description dt:dt="string">E-Prime Primary Realtime Clock</Description><StartTime><Timestamp dt:dt="int">0</Timestamp><DateUtc dt:dt="string">2019-05-15T13:31:05Z</DateUtc></StartTime><FrequencyChanges><FrequencyChange><Frequency dt:dt="r8">2240905</Frequency><Timestamp dt:dt="r8">48415865077207</Timestamp><Current dt:d…	Fullexp_AAB-42-1	60.006	Keyboard	1.0.0.324	1	Keyboard	-1300790825	Full	3.0.3.60	3.0.3.60	05-15-2019	15.05.2019 13:31:06	15:31:06	3.0.3.43	1		Keyboard						Keyboard		1	1	1	VoicePractice	PracticeList		3							150				26			keyboard.wav
Fullexp_AAB	42	1		<?xml version="1.0"?>\n<Clock xmlns:dt="urn:schemas-microsoft-com:datatypes"><Description dt:dt="string">E-Prime Primary Realtime Clock</Description><StartTime><Timestamp dt:dt="int">0</Timestamp><DateUtc dt:dt="string">2019-05-15T13:31:05Z</DateUtc></StartTime><FrequencyChanges><FrequencyChange><Frequency dt:dt="r8">2240905</Frequency><Timestamp dt:dt="r8">48415865077207</Timestamp><Current dt:d…	Fullexp_AAB-42-1	60.006	Keyboard	1.0.0.324	1	Keyboard	-1300790825	Full	3.0.3.60	3.0.3.60	05-15-2019	15.05.2019 13:31:06	15:31:06	3.0.3.43	1		Keyboard						Keyboard		1	1	1	VoicePractice	PracticeList		4							150				17			cokecan.wav
Fullexp_AAB	42	1		<?xml version="1.0"?>\n<Clock xmlns:dt="urn:schemas-microsoft-com:datatypes"><Description dt:dt="string">E-Prime Primary Realtime Clock</Description><StartTime><Timestamp dt:dt="int">0</Timestamp><DateUtc dt:dt="string">2019-05-15T13:31:05Z</DateUtc></StartTime><FrequencyChanges><FrequencyChange><Frequency dt:dt="r8">2240905</Frequency><Timestamp dt:dt="r8">48415865077207</Timestamp><Current dt:d…	Fullexp_AAB-42-1	60.006	Keyboard	1.0.0.324	1	Keyboard	-1300790825	Full	3.0.3.60	3.0.3.60	05-15-2019	15.05.2019 13:31:06	15:31:06	3.0.3.43	1		Keyboard						Keyboard		1	1	1	VoicePractice	PracticeList		5							150				42			scissors.wav
Fullexp_AAB	42	1		<?xml version="1.0"?>\n<Clock xmlns:dt="urn:schemas-microsoft-com:datatypes"><Description dt:dt="string">E-Prime Primary Realtime Clock</Description><StartTime><Timestamp dt:dt="int">0</Timestamp><DateUtc dt:dt="string">2019-05-15T13:31:05Z</DateUtc></StartTime><FrequencyChanges><FrequencyChange><Frequency dt:dt="r8">2240905</Frequency><Timestamp dt:dt="r8">48415865077207</Timestamp><Current dt:d…	Fullexp_AAB-42-1	60.006	Keyboard	1.0.0.324	1	Keyboard	-1300790825	Full	3.0.3.60	3.0.3.60	05-15-2019	15.05.2019 13:31:06	15:31:06	3.0.3.43	1		Keyboard						Keyboard		1	1	1	VoicePractice	PracticeList		6							150				25			handblander.wav
Fullexp_AAB	42	1		<?xml version="1.0"?>\n<Clock xmlns:dt="urn:schemas-microsoft-com:datatypes"><Description dt:dt="string">E-Prime Primary Realtime Clock</Description><StartTime><Timestamp dt:dt="int">0</Timestamp><DateUtc dt:dt="string">2019-05-15T13:31:05Z</DateUtc></StartTime><FrequencyChanges><FrequencyChange><Frequency dt:dt="r8">2240905</Frequency><Timestamp dt:dt="r8">48415865077207</Timestamp><Current dt:d…	Fullexp_AAB-42-1	60.006	Keyboard	1.0.0.324	1	Keyboard	-1300790825	Full	3.0.3.60	3.0.3.60	05-15-2019	15.05.2019 13:31:06	15:31:06	3.0.3.43	1		Keyboard						Keyboard		1	1	1	VoicePractice	PracticeList		7							150				30			knocking_window.wav
Fullexp_AAB	42	1		<?xml version="1.0"?>\n<Clock xmlns:dt="urn:schemas-microsoft-com:datatypes"><Description dt:dt="string">E-Prime Primary Realtime Clock</Description><StartTime><Timestamp dt:dt="int">0</Timestamp><DateUtc dt:dt="string">2019-05-15T13:31:05Z</DateUtc></StartTime><FrequencyChanges><FrequencyChange><Frequency dt:dt="r8">2240905</Frequency><Timestamp dt:dt="r8">48415865077207</Timestamp><Current dt:d…	Fullexp_AAB-42-1	60.006	Keyboard	1.0.0.324	1	Keyboard	-1300790825	Full	3.0.3.60	3.0.3.60	05-15-2019	15.05.2019 13:31:06	15:31:06	3.0.3.43	1		Keyboard						Keyboard		1	1	1	VoicePractice	PracticeList		8							150				24			hammering_nail.wav
Fullexp_AAB	42	1		<?xml version="1.0"?>\n<Clock xmlns:dt="urn:schemas-microsoft-com:datatypes"><Description dt:dt="string">E-Prime Primary Realtime Clock</Description><StartTime><Timestamp dt:dt="int">0</Timestamp><DateUtc dt:dt="string">2019-05-15T13:31:05Z</DateUtc></StartTime><FrequencyChanges><FrequencyChange><Frequency dt:dt="r8">2240905</Frequency><Timestamp dt:dt="r8">48415865077207</Timestamp><Current dt:d…	Fullexp_AAB-42-1	60.006	Keyboard	1.0.0.324	1	Keyboard	-1300790825	Full	3.0.3.60	3.0.3.60	05-15-2019	15.05.2019 13:31:06	15:31:06	3.0.3.43	1		Keyboard						Keyboard		1	1	1	VoicePractice	PracticeList		9							150				24			hammering_nail.wav
Fullexp_AAB	42	1		<?xml version="1.0"?>\n<Clock xmlns:dt="urn:schemas-microsoft-com:datatypes"><Description dt:dt="string">E-Prime Primary Realtime Clock</Description><StartTime><Timestamp dt:dt="int">0</Timestamp><DateUtc dt:dt="string">2019-05-15T13:31:05Z</DateUtc></StartTime><FrequencyChanges><FrequencyChange><Frequency dt:dt="r8">2240905</Frequency><Timestamp dt:dt="r8">48415865077207</Timestamp><Current dt:d…	Fullexp_AAB-42-1	60.006	Keyboard	1.0.0.324	1	Keyboard	-1300790825	Full	3.0.3.60	3.0.3.60	05-15-2019	15.05.2019 13:31:06	15:31:06	3.0.3.43	1		Keyboard						Keyboard		1	1	1	VoicePractice	PracticeList		10							150				2			ballhit.wav
Fullexp_AAB	42	1		<?xml version="1.0"?>\n<Clock xmlns:dt="urn:schemas-microsoft-com:datatypes"><Description dt:dt="string">E-Prime Primary Realtime Clock</Description><StartTime><Timestamp dt:dt="int">0</Timestamp><DateUtc dt:dt="string">2019-05-15T13:31:05Z</DateUtc></StartTime><FrequencyChanges><FrequencyChange><Frequency dt:dt="r8">2240905</Frequency><Timestamp dt:dt="r8">48415865077207</Timestamp><Current dt:d…	Fullexp_AAB-42-1	60.006	Keyboard	1.0.0.324	1	Keyboard	-1300790825	Full	3.0.3.60	3.0.3.60	05-15-2019	15.05.2019 13:31:06	15:31:06	3.0.3.43	1		Keyboard						Keyboard		1	1	1	VoicePractice	PracticeList		11							150				18			digging_ice.wav
Fullexp_AAB	42	1		<?xml version="1.0"?>\n<Clock xmlns:dt="urn:schemas-microsoft-com:datatypes"><Description dt:dt="string">E-Prime Primary Realtime Clock</Description><StartTime><Timestamp dt:dt="int">0</Timestamp><DateUtc dt:dt="string">2019-05-15T13:31:05Z</DateUtc></StartTime><FrequencyChanges><FrequencyChange><Frequency dt:dt="r8">2240905</Frequency><Timestamp dt:dt="r8">48415865077207</Timestamp><Current dt:d…	Fullexp_AAB-42-1	60.006	Keyboard	1.0.0.324	1	Keyboard	-1300790825	Full	3.0.3.60	3.0.3.60	05-15-2019	15.05.2019 13:31:06	15:31:06	3.0.3.43	1		Keyboard						Keyboard		1	1	1	VoicePractice	PracticeList		12							150				8			camera_click.wav
Fullexp_AAB	42	1		<?xml version="1.0"?>\n<Clock xmlns:dt="urn:schemas-microsoft-com:datatypes"><Description dt:dt="string">E-Prime Primary Realtime Clock</Description><StartTime><Timestamp dt:dt="int">0</Timestamp><DateUtc dt:dt="string">2019-05-15T13:31:05Z</DateUtc></StartTime><FrequencyChanges><FrequencyChange><Frequency dt:dt="r8">2240905</Frequency><Timestamp dt:dt="r8">48415865077207</Timestamp><Current dt:d…	Fullexp_AAB-42-1	60.006	Keyboard	1.0.0.324	1	Keyboard	-1300790825	Full	3.0.3.60	3.0.3.60	05-15-2019	15.05.2019 13:31:06	15:31:06	3.0.3.43	1		Keyboard						Keyboard		1	1	1	VoicePractice	PracticeList		13							150				20			drill.wav
Fullexp_AAB	42	1		<?xml version="1.0"?>\n<Clock xmlns:dt="urn:schemas-microsoft-com:datatypes"><Description dt:dt="string">E-Prime Primary Realtime Clock</Description><StartTime><Timestamp dt:dt="int">0</Timestamp><DateUtc dt:dt="string">2019-05-15T13:31:05Z</DateUtc></StartTime><FrequencyChanges><FrequencyChange><Frequency dt:dt="r8">2240905</Frequency><Timestamp dt:dt="r8">48415865077207</Timestamp><Current dt:d…	Fullexp_AAB-42-1	60.006	Keyboard	1.0.0.324	1	Keyboard	-1300790825	Full	3.0.3.60	3.0.3.60	05-15-2019	15.05.2019 13:31:06	15:31:06	3.0.3.43	1		Keyboard						Keyboard		1	1	1	VoicePractice	PracticeList		14							150				16			coins_fall.wav
Fullexp_AAB	42	1		<?xml version="1.0"?>\n<Clock xmlns:dt="urn:schemas-microsoft-com:datatypes"><Description dt:dt="string">E-Prime Primary Realtime Clock</Description><StartTime><Timestamp dt:dt="int">0</Timestamp><DateUtc dt:dt="string">2019-05-15T13:31:05Z</DateUtc></StartTime><FrequencyChanges><FrequencyChange><Frequency dt:dt="r8">2240905</Frequency><Timestamp dt:dt="r8">48415865077207</Timestamp><Current dt:d…	Fullexp_AAB-42-1	60.006	Keyboard	1.0.0.324	1	Keyboard	-1300790825	Full	3.0.3.60	3.0.3.60	05-15-2019	15.05.2019 13:31:06	15:31:06	3.0.3.43	1		Keyboard						Keyboard		1	1	1	VoicePractice	PracticeList		15							150				14			coffee_grinder.wav
Fullexp_AAB	42	1		<?xml version="1.0"?>\n<Clock xmlns:dt="urn:schemas-microsoft-com:datatypes"><Description dt:dt="string">E-Prime Primary Realtime Clock</Description><StartTime><Timestamp dt:dt="int">0</Timestamp><DateUtc dt:dt="string">2019-05-15T13:31:05Z</DateUtc></StartTime><FrequencyChanges><FrequencyChange><Frequency dt:dt="r8">2240905</Frequency><Timestamp dt:dt="r8">48415865077207</Timestamp><Current dt:d…	Fullexp_AAB-42-1	60.006	Keyboard	1.0.0.324	1	Keyboard	-1300790825	Full	3.0.3.60	3.0.3.60	05-15-2019	15.05.2019 13:31:06	15:31:06	3.0.3.43	1		Keyboard						Keyboard		1	1	1	VoicePractice	PracticeList		16							150				16			coins_fall.wav
Fullexp_AAB	42	1		<?xml version="1.0"?>\n<Clock xmlns:dt="urn:schemas-microsoft-com:datatypes"><Description dt:dt="string">E-Prime Primary Realtime Clock</Description><StartTime><Timestamp dt:dt="int">0</Timestamp><DateUtc dt:dt="string">2019-05-15T13:31:05Z</DateUtc></StartTime><FrequencyChanges><FrequencyChange><Frequency dt:dt="r8">2240905</Frequency><Timestamp dt:dt="r8">48415865077207</Timestamp><Current dt:d…	Fullexp_AAB-42-1	60.006	Keyboard	1.0.0.324	1	Keyboard	-1300790825	Full	3.0.3.60	3.0.3.60	05-15-2019	15.05.2019 13:31:06	15:31:06	3.0.3.43	2		Keyboard					Keyboard			2	1	2	CelloPractice	PracticeList		1				1	1	1	150					27		keys.wav
Fullexp_AAB	42	1		<?xml version="1.0"?>\n<Clock xmlns:dt="urn:schemas-microsoft-com:datatypes"><Description dt:dt="string">E-Prime Primary Realtime Clock</Description><StartTime><Timestamp dt:dt="int">0</Timestamp><DateUtc dt:dt="string">2019-05-15T13:31:05Z</DateUtc></StartTime><FrequencyChanges><FrequencyChange><Frequency dt:dt="r8">2240905</Frequency><Timestamp dt:dt="r8">48415865077207</Timestamp><Current dt:d…	Fullexp_AAB-42-1	60.006	Keyboard	1.0.0.324	1	Keyboard	-1300790825	Full	3.0.3.60	3.0.3.60	05-15-2019	15.05.2019 13:31:06	15:31:06	3.0.3.43	2		Keyboard					Keyboard			2	1	2	CelloPractice	PracticeList		2				6	1	2	150					19		doorbell.wav
Fullexp_AAB	42	1		<?xml version="1.0"?>\n<Clock xmlns:dt="urn:schemas-microsoft-com:datatypes"><Description dt:dt="string">E-Prime Primary Realtime Clock</Description><StartTime><Timestamp dt:dt="int">0</Timestamp><DateUtc dt:dt="string">2019-05-15T13:31:05Z</DateUtc></StartTime><FrequencyChanges><FrequencyChange><Frequency dt:dt="r8">2240905</Frequency><Timestamp dt:dt="r8">48415865077207</Timestamp><Current dt:d…	Fullexp_AAB-42-1	60.006	Keyboard	1.0.0.324	1	Keyboard	-1300790825	Full	3.0.3.60	3.0.3.60	05-15-2019	15.05.2019 13:31:06	15:31:06	3.0.3.43	2		Keyboard					Keyboard			2	1	2	CelloPractice	PracticeList		3				8	1	3	150					45		toaster.wav
Fullexp_AAB	42	1		<?xml version="1.0"?>\n<Clock xmlns:dt="urn:schemas-microsoft-com:datatypes"><Description dt:dt="string">E-Prime Primary Realtime Clock</Description><StartTime><Timestamp dt:dt="int">0</Timestamp><DateUtc dt:dt="string">2019-05-15T13:31:05Z</DateUtc></StartTime><FrequencyChanges><FrequencyChange><Frequency dt:dt="r8">2240905</Frequency><Timestamp dt:dt="r8">48415865077207</Timestamp><Current dt:d…	Fullexp_AAB-42-1	60.006	Keyboard	1.0.0.324	1	Keyboard	-1300790825	Full	3.0.3.60	3.0.3.60	05-15-2019	15.05.2019 13:31:06	15:31:06	3.0.3.43	2		Keyboard					Keyboard			2	1	2	CelloPractice	PracticeList		4				9	1	4	150					11		chainsaw.wav
Fullexp_AAB	42	1		<?xml version="1.0"?>\n<Clock xmlns:dt="urn:schemas-microsoft-com:datatypes"><Description dt:dt="string">E-Prime Primary Realtime Clock</Description><StartTime><Timestamp dt:dt="int">0</Timestamp><DateUtc dt:dt="string">2019-05-15T13:31:05Z</DateUtc></StartTime><FrequencyChanges><FrequencyChange><Frequency dt:dt="r8">2240905</Frequency><Timestamp dt:dt="r8">48415865077207</Timestamp><Current dt:d…	Fullexp_AAB-42-1	60.006	Keyboard	1.0.0.324	1	Keyboard	-1300790825	Full	3.0.3.60	3.0.3.60	05-15-2019	15.05.2019 13:31:06	15:31:06	3.0.3.43	2		Keyboard					Keyboard			2	1	2	CelloPractice	PracticeList		5				3	1	5	150					29		knocking_door.wav
Fullexp_AAB	42	1		<?xml version="1.0"?>\n<Clock xmlns:dt="urn:schemas-microsoft-com:datatypes"><Description dt:dt="string">E-Prime Primary Realtime Clock</Description><StartTime><Timestamp dt:dt="int">0</Timestamp><DateUtc dt:dt="string">2019-05-15T13:31:05Z</DateUtc></StartTime><FrequencyChanges><FrequencyChange><Frequency dt:dt="r8">2240905</Frequency><Timestamp dt:dt="r8">48415865077207</Timestamp><Current dt:d…	Fullexp_AAB-42-1	60.006	Keyboard	1.0.0.324	1	Keyboard	-1300790825	Full	3.0.3.60	3.0.3.60	05-15-2019	15.05.2019 13:31:06	15:31:06	3.0.3.43	2		Keyboard					Keyboard			2	1	2	CelloPractice	PracticeList		6				6	1	6	150					1		ballcarpet.wav
Fullexp_AAB	42	1		<?xml version="1.0"?>\n<Clock xmlns:dt="urn:schemas-microsoft-com:datatypes"><Description dt:dt="string">E-Prime Primary Realtime Clock</Description><StartTime><Timestamp dt:dt="int">0</Timestamp><DateUtc dt:dt="string">2019-05-15T13:31:05Z</DateUtc></StartTime><FrequencyChanges><FrequencyChange><Frequency dt:dt="r8">2240905</Frequency><Timestamp dt:dt="r8">48415865077207</Timestamp><Current dt:d…	Fullexp_AAB-42-1	60.006	Keyboard	1.0.0.324	1	Keyboard	-1300790825	Full	3.0.3.60	3.0.3.60	05-15-2019	15.05.2019 13:31:06	15:31:06	3.0.3.43	2		Keyboard					Keyboard			2	1	2	CelloPractice	PracticeList		7				1	1	7	150					28		knife_sharpening.wav
Fullexp_AAB	42	1		<?xml version="1.0"?>\n<Clock xmlns:dt="urn:schemas-microsoft-com:datatypes"><Description dt:dt="string">E-Prime Primary Realtime Clock</Description><StartTime><Timestamp dt:dt="int">0</Timestamp><DateUtc dt:dt="string">2019-05-15T13:31:05Z</DateUtc></StartTime><FrequencyChanges><FrequencyChange><Frequency dt:dt="r8">2240905</Frequency><Timestamp dt:dt="r8">48415865077207</Timestamp><Current dt:d…	Fullexp_AAB-42-1	60.006	Keyboard	1.0.0.324	1	Keyboard	-1300790825	Full	3.0.3.60	3.0.3.60	05-15-2019	15.05.2019 13:31:06	15:31:06	3.0.3.43	2		Keyboard					Keyboard			2	1	2	CelloPractice	PracticeList		8				1	1	8	150					34		motorbike.wav
Fullexp_AAB	42	1		<?xml version="1.0"?>\n<Clock xmlns:dt="urn:schemas-microsoft-com:datatypes"><Description dt:dt="string">E-Prime Primary Realtime Clock</Description><StartTime><Timestamp dt:dt="int">0</Timestamp><DateUtc dt:dt="string">2019-05-15T13:31:05Z</DateUtc></StartTime><FrequencyChanges><FrequencyChange><Frequency dt:dt="r8">2240905</Frequency><Timestamp dt:dt="r8">48415865077207</Timestamp><Current dt:d…	Fullexp_AAB-42-1	60.006	Keyboard	1.0.0.324	1	Keyboard	-1300790825	Full	3.0.3.60	3.0.3.60	05-15-2019	15.05.2019 13:31:06	15:31:06	3.0.3.43	2		Keyboard					Keyboard			2	1	2	CelloPractice	PracticeList		9				10	1	9	150					9		car_door.wav
Fullexp_AAB	42	1		<?xml version="1.0"?>\n<Clock xmlns:dt="urn:schemas-microsoft-com:datatypes"><Description dt:dt="string">E-Prime Primary Realtime Clock</Description><StartTime><Timestamp dt:dt="int">0</Timestamp><DateUtc dt:dt="string">2019-05-15T13:31:05Z</DateUtc></StartTime><FrequencyChanges><FrequencyChange><Frequency dt:dt="r8">2240905</Frequency><Timestamp dt:dt="r8">48415865077207</Timestamp><Current dt:d…	Fullexp_AAB-42-1	60.006	Keyboard	1.0.0.324	1	Keyboard	-1300790825	Full	3.0.3.60	3.0.3.60	05-15-2019	15.05.2019 13:31:06	15:31:06	3.0.3.43	2		Keyboard					Keyboard			2	1	2	CelloPractice	PracticeList		10				1	1	10	150					12		clock_ticking.wav
Fullexp_AAB	42	1		<?xml version="1.0"?>\n<Clock xmlns:dt="urn:schemas-microsoft-com:datatypes"><Description dt:dt="string">E-Prime Primary Realtime Clock</Description><StartTime><Timestamp dt:dt="int">0</Timestamp><DateUtc dt:dt="string">2019-05-15T13:31:05Z</DateUtc></StartTime><FrequencyChanges><FrequencyChange><Frequency dt:dt="r8">2240905</Frequency><Timestamp dt:dt="r8">48415865077207</Timestamp><Current dt:d…	Fullexp_AAB-42-1	60.006	Keyboard	1.0.0.324	1	Keyboard	-1300790825	Full	3.0.3.60	3.0.3.60	05-15-2019	15.05.2019 13:31:06	15:31:06	3.0.3.43	2		Keyboard					Keyboard			2	1	2	CelloPractice	PracticeList		11				6	1	11	150					39		pouring_water.wav
Fullexp_AAB	42	1		<?xml version="1.0"?>\n<Clock xmlns:dt="urn:schemas-microsoft-com:datatypes"><Description dt:dt="string">E-Prime Primary Realtime Clock</Description><StartTime><Timestamp dt:dt="int">0</Timestamp><DateUtc dt:dt="string">2019-05-15T13:31:05Z</DateUtc></StartTime><FrequencyChanges><FrequencyChange><Frequency dt:dt="r8">2240905</Frequency><Timestamp dt:dt="r8">48415865077207</Timestamp><Current dt:d…	Fullexp_AAB-42-1	60.006	Keyboard	1.0.0.324	1	Keyboard	-1300790825	Full	3.0.3.60	3.0.3.60	05-15-2019	15.05.2019 13:31:06	15:31:06	3.0.3.43	2		Keyboard					Keyboard			2	1	2	CelloPractice	PracticeList		12				4	1	12	150					3		ballkick.wav
Fullexp_AAB	42	1		<?xml version="1.0"?>\n<Clock xmlns:dt="urn:schemas-microsoft-com:datatypes"><Description dt:dt="string">E-Prime Primary Realtime Clock</Description><StartTime><Timestamp dt:dt="int">0</Timestamp><DateUtc dt:dt="string">2019-05-15T13:31:05Z</DateUtc></StartTime><FrequencyChanges><FrequencyChange><Frequency dt:dt="r8">2240905</Frequency><Timestamp dt:dt="r8">48415865077207</Timestamp><Current dt:d…	Fullexp_AAB-42-1	60.006	Keyboard	1.0.0.324	1	Keyboard	-1300790825	Full	3.0.3.60	3.0.3.60	05-15-2019	15.05.2019 13:31:06	15:31:06	3.0.3.43	2		Keyboard					Keyboard			2	1	2	CelloPractice	PracticeList		13				2	1	13	150					21		fax_machine_ring.wav
Fullexp_AAB	42	1		<?xml version="1.0"?>\n<Clock xmlns:dt="urn:schemas-microsoft-com:datatypes"><Description dt:dt="string">E-Prime Primary Realtime Clock</Description><StartTime><Timestamp dt:dt="int">0</Timestamp><DateUtc dt:dt="string">2019-05-15T13:31:05Z</DateUtc></StartTime><FrequencyChanges><FrequencyChange><Frequency dt:dt="r8">2240905</Frequency><Timestamp dt:dt="r8">48415865077207</Timestamp><Current dt:d…	Fullexp_AAB-42-1	60.006	Keyboard	1.0.0.324	1	Keyboard	-1300790825	Full	3.0.3.60	3.0.3.60	05-15-2019	15.05.2019 13:31:06	15:31:06	3.0.3.43	2		Keyboard					Keyboard			2	1	2	CelloPractice	PracticeList		14				6	1	14	150					40		register.wav
Fullexp_AAB	42	1		<?xml version="1.0"?>\n<Clock xmlns:dt="urn:schemas-microsoft-com:datatypes"><Description dt:dt="string">E-Prime Primary Realtime Clock</Description><StartTime><Timestamp dt:dt="int">0</Timestamp><DateUtc dt:dt="string">2019-05-15T13:31:05Z</DateUtc></StartTime><FrequencyChanges><FrequencyChange><Frequency dt:dt="r8">2240905</Frequency><Timestamp dt:dt="r8">48415865077207</Timestamp><Current dt:d…	Fullexp_AAB-42-1	60.006	Keyboard	1.0.0.324	1	Keyboard	-1300790825	Full	3.0.3.60	3.0.3.60	05-15-2019	15.05.2019 13:31:06	15:31:06	3.0.3.43	2		Keyboard					Keyboard			2	1	2	CelloPractice	PracticeList		15				7	1	15	150					41		sandpaper.wav
Fullexp_AAB	42	1		<?xml version="1.0"?>\n<Clock xmlns:dt="urn:schemas-microsoft-com:datatypes"><Description dt:dt="string">E-Prime Primary Realtime Clock</Description><StartTime><Timestamp dt:dt="int">0</Timestamp><DateUtc dt:dt="string">2019-05-15T13:31:05Z</DateUtc></StartTime><FrequencyChanges><FrequencyChange><Frequency dt:dt="r8">2240905</Frequency><Timestamp dt:dt="r8">48415865077207</Timestamp><Current dt:d…	Fullexp_AAB-42-1	60.006	Keyboard	1.0.0.324	1	Keyboard	-1300790825	Full	3.0.3.60	3.0.3.60	05-15-2019	15.05.2019 13:31:06	15:31:06	3.0.3.43	2		Keyboard					Keyboard			2	1	2	CelloPractice	PracticeList		16				5	1	16	150					25		handblander.wav
Fullexp_AAB	42	1		<?xml version="1.0"?>\n<Clock xmlns:dt="urn:schemas-microsoft-com:datatypes"><Description dt:dt="string">E-Prime Primary Realtime Clock</Description><StartTime><Timestamp dt:dt="int">0</Timestamp><DateUtc dt:dt="string">2019-05-15T13:31:05Z</DateUtc></StartTime><FrequencyChanges><FrequencyChange><Frequency dt:dt="r8">2240905</Frequency><Timestamp dt:dt="r8">48415865077207</Timestamp><Current dt:d…	Fullexp_AAB-42-1	60.006	Keyboard	1.0.0.324	1	Keyboard	-1300790825	Full	3.0.3.60	3.0.3.60	05-15-2019	15.05.2019 13:31:06	15:31:06	3.0.3.43	3		Keyboard				Keyboard				3	1	3	OrganPractice	PracticeList		1							150						27	keys.wav
Fullexp_AAB	42	1		<?xml version="1.0"?>\n<Clock xmlns:dt="urn:schemas-microsoft-com:datatypes"><Description dt:dt="string">E-Prime Primary Realtime Clock</Description><StartTime><Timestamp dt:dt="int">0</Timestamp><DateUtc dt:dt="string">2019-05-15T13:31:05Z</DateUtc></StartTime><FrequencyChanges><FrequencyChange><Frequency dt:dt="r8">2240905</Frequency><Timestamp dt:dt="r8">48415865077207</Timestamp><Current dt:d…	Fullexp_AAB-42-1	60.006	Keyboard	1.0.0.324	1	Keyboard	-1300790825	Full	3.0.3.60	3.0.3.60	05-15-2019	15.05.2019 13:31:06	15:31:06	3.0.3.43	3		Keyboard				Keyboard				3	1	3	OrganPractice	PracticeList		2							150						7	bike_bell_2.wav
Fullexp_AAB	42	1		<?xml version="1.0"?>\n<Clock xmlns:dt="urn:schemas-microsoft-com:datatypes"><Description dt:dt="string">E-Prime Primary Realtime Clock</Description><StartTime><Timestamp dt:dt="int">0</Timestamp><DateUtc dt:dt="string">2019-05-15T13:31:05Z</DateUtc></StartTime><FrequencyChanges><FrequencyChange><Frequency dt:dt="r8">2240905</Frequency><Timestamp dt:dt="r8">48415865077207</Timestamp><Current dt:d…	Fullexp_AAB-42-1	60.006	Keyboard	1.0.0.324	1	Keyboard	-1300790825	Full	3.0.3.60	3.0.3.60	05-15-2019	15.05.2019 13:31:06	15:31:06	3.0.3.43	3		Keyboard				Keyboard				3	1	3	OrganPractice	PracticeList		3							150						44	telephone.wav
Fullexp_AAB	42	1		<?xml version="1.0"?>\n<Clock xmlns:dt="urn:schemas-microsoft-com:datatypes"><Description dt:dt="string">E-Prime Primary Realtime Clock</Description><StartTime><Timestamp dt:dt="int">0</Timestamp><DateUtc dt:dt="string">2019-05-15T13:31:05Z</DateUtc></StartTime><FrequencyChanges><FrequencyChange><Frequency dt:dt="r8">2240905</Frequency><Timestamp dt:dt="r8">48415865077207</Timestamp><Current dt:d…	Fullexp_AAB-42-1	60.006	Keyboard	1.0.0.324	1	Keyboard	-1300790825	Full	3.0.3.60	3.0.3.60	05-15-2019	15.05.2019 13:31:06	15:31:06	3.0.3.43	3		Keyboard				Keyboard				3	1	3	OrganPractice	PracticeList		4							150						26	keyboard.wav
Fullexp_AAB	42	1		<?xml version="1.0"?>\n<Clock xmlns:dt="urn:schemas-microsoft-com:datatypes"><Description dt:dt="string">E-Prime Primary Realtime Clock</Description><StartTime><Timestamp dt:dt="int">0</Timestamp><DateUtc dt:dt="string">2019-05-15T13:31:05Z</DateUtc></StartTime><FrequencyChanges><FrequencyChange><Frequency dt:dt="r8">2240905</Frequency><Timestamp dt:dt="r8">48415865077207</Timestamp><Current dt:d…	Fullexp_AAB-42-1	60.006	Keyboard	1.0.0.324	1	Keyboard	-1300790825	Full	3.0.3.60	3.0.3.60	05-15-2019	15.05.2019 13:31:06	15:31:06	3.0.3.43	3		Keyboard				Keyboard				3	1	3	OrganPractice	PracticeList		5							150						17	cokecan.wav
Fullexp_AAB	42	1		<?xml version="1.0"?>\n<Clock xmlns:dt="urn:schemas-microsoft-com:datatypes"><Description dt:dt="string">E-Prime Primary Realtime Clock</Description><StartTime><Timestamp dt:dt="int">0</Timestamp><DateUtc dt:dt="string">2019-05-15T13:31:05Z</DateUtc></StartTime><FrequencyChanges><FrequencyChange><Frequency dt:dt="r8">2240905</Frequency><Timestamp dt:dt="r8">48415865077207</Timestamp><Current dt:d…	Fullexp_AAB-42-1	60.006	Keyboard	1.0.0.324	1	Keyboard	-1300790825	Full	3.0.3.60	3.0.3.60	05-15-2019	15.05.2019 13:31:06	15:31:06	3.0.3.43	3		Keyboard				Keyboard				3	1	3	OrganPractice	PracticeList		6							150						18	digging_ice.wav
Fullexp_AAB	42	1		<?xml version="1.0"?>\n<Clock xmlns:dt="urn:schemas-microsoft-com:datatypes"><Description dt:dt="string">E-Prime Primary Realtime Clock</Description><StartTime><Timestamp dt:dt="int">0</Timestamp><DateUtc dt:dt="string">2019-05-15T13:31:05Z</DateUtc></StartTime><FrequencyChanges><FrequencyChange><Frequency dt:dt="r8">2240905</Frequency><Timestamp dt:dt="r8">48415865077207</Timestamp><Current dt:d…	Fullexp_AAB-42-1	60.006	Keyboard	1.0.0.324	1	Keyboard	-1300790825	Full	3.0.3.60	3.0.3.60	05-15-2019	15.05.2019 13:31:06	15:31:06	3.0.3.43	3		Keyboard				Keyboard				3	1	3	OrganPractice	PracticeList		7							150						5	bell.wav
Fullexp_AAB	42	1		<?xml version="1.0"?>\n<Clock xmlns:dt="urn:schemas-microsoft-com:datatypes"><Description dt:dt="string">E-Prime Primary Realtime Clock</Description><StartTime><Timestamp dt:dt="int">0</Timestamp><DateUtc dt:dt="string">2019-05-15T13:31:05Z</DateUtc></StartTime><FrequencyChanges><FrequencyChange><Frequency dt:dt="r8">2240905</Frequency><Timestamp dt:dt="r8">48415865077207</Timestamp><Current dt:d…	Fullexp_AAB-42-1	60.006	Keyboard	1.0.0.324	1	Keyboard	-1300790825	Full	3.0.3.60	3.0.3.60	05-15-2019	15.05.2019 13:31:06	15:31:06	3.0.3.43	3		Keyboard				Keyboard				3	1	3	OrganPractice	PracticeList		8							150						33	lighting_a_match.wav
Fullexp_AAB	42	1		<?xml version="1.0"?>\n<Clock xmlns:dt="urn:schemas-microsoft-com:datatypes"><Description dt:dt="string">E-Prime Primary Realtime Clock</Description><StartTime><Timestamp dt:dt="int">0</Timestamp><DateUtc dt:dt="string">2019-05-15T13:31:05Z</DateUtc></StartTime><FrequencyChanges><FrequencyChange><Frequency dt:dt="r8">2240905</Frequency><Timestamp dt:dt="r8">48415865077207</Timestamp><Current dt:d…	Fullexp_AAB-42-1	60.006	Keyboard	1.0.0.324	1	Keyboard	-1300790825	Full	3.0.3.60	3.0.3.60	05-15-2019	15.05.2019 13:31:06	15:31:06	3.0.3.43	3		Keyboard				Keyboard				3	1	3	OrganPractice	PracticeList		9							150						8	camera_click.wav
Fullexp_AAB	42	1		<?xml version="1.0"?>\n<Clock xmlns:dt="urn:schemas-microsoft-com:datatypes"><Description dt:dt="string">E-Prime Primary Realtime Clock</Description><StartTime><Timestamp dt:dt="int">0</Timestamp><DateUtc dt:dt="string">2019-05-15T13:31:05Z</DateUtc></StartTime><FrequencyChanges><FrequencyChange><Frequency dt:dt="r8">2240905</Frequency><Timestamp dt:dt="r8">48415865077207</Timestamp><Current dt:d…	Fullexp_AAB-42-1	60.006	Keyboard	1.0.0.324	1	Keyboard	-1300790825	Full	3.0.3.60	3.0.3.60	05-15-2019	15.05.2019 13:31:06	15:31:06	3.0.3.43	3		Keyboard				Keyboard				3	1	3	OrganPractice	PracticeList		10							150						14	coffee_grinder.wav
Fullexp_AAB	42	1		<?xml version="1.0"?>\n<Clock xmlns:dt="urn:schemas-microsoft-com:datatypes"><Description dt:dt="string">E-Prime Primary Realtime Clock</Description><StartTime><Timestamp dt:dt="int">0</Timestamp><DateUtc dt:dt="string">2019-05-15T13:31:05Z</DateUtc></StartTime><FrequencyChanges><FrequencyChange><Frequency dt:dt="r8">2240905</Frequency><Timestamp dt:dt="r8">48415865077207</Timestamp><Current dt:d…	Fullexp_AAB-42-1	60.006	Keyboard	1.0.0.324	1	Keyboard	-1300790825	Full	3.0.3.60	3.0.3.60	05-15-2019	15.05.2019 13:31:06	15:31:06	3.0.3.43	3		Keyboard				Keyboard				3	1	3	OrganPractice	PracticeList		11							150						37	plates.wav
Fullexp_AAB	42	1		<?xml version="1.0"?>\n<Clock xmlns:dt="urn:schemas-microsoft-com:datatypes"><Description dt:dt="string">E-Prime Primary Realtime Clock</Description><StartTime><Timestamp dt:dt="int">0</Timestamp><DateUtc dt:dt="string">2019-05-15T13:31:05Z</DateUtc></StartTime><FrequencyChanges><FrequencyChange><Frequency dt:dt="r8">2240905</Frequency><Timestamp dt:dt="r8">48415865077207</Timestamp><Current dt:d…	Fullexp_AAB-42-1	60.006	Keyboard	1.0.0.324	1	Keyboard	-1300790825	Full	3.0.3.60	3.0.3.60	05-15-2019	15.05.2019 13:31:06	15:31:06	3.0.3.43	3		Keyboard				Keyboard				3	1	3	OrganPractice	PracticeList		12							150						43	stapler.wav
Fullexp_AAB	42	1		<?xml version="1.0"?>\n<Clock xmlns:dt="urn:schemas-microsoft-com:datatypes"><Description dt:dt="string">E-Prime Primary Realtime Clock</Description><StartTime><Timestamp dt:dt="int">0</Timestamp><DateUtc dt:dt="string">2019-05-15T13:31:05Z</DateUtc></StartTime><FrequencyChanges><FrequencyChange><Frequency dt:dt="r8">2240905</Frequency><Timestamp dt:dt="r8">48415865077207</Timestamp><Current dt:d…	Fullexp_AAB-42-1	60.006	Keyboard	1.0.0.324	1	Keyboard	-1300790825	Full	3.0.3.60	3.0.3.60	05-15-2019	15.05.2019 13:31:06	15:31:06	3.0.3.43	3		Keyboard				Keyboard				3	1	3	OrganPractice	PracticeList		13							150						36	paperturning.wav
Fullexp_AAB	42	1		<?xml version="1.0"?>\n<Clock xmlns:dt="urn:schemas-microsoft-com:datatypes"><Description dt:dt="string">E-Prime Primary Realtime Clock</Description><StartTime><Timestamp dt:dt="int">0</Timestamp><DateUtc dt:dt="string">2019-05-15T13:31:05Z</DateUtc></StartTime><FrequencyChanges><FrequencyChange><Frequency dt:dt="r8">2240905</Frequency><Timestamp dt:dt="r8">48415865077207</Timestamp><Current dt:d…	Fullexp_AAB-42-1	60.006	Keyboard	1.0.0.324	1	Keyboard	-1300790825	Full	3.0.3.60	3.0.3.60	05-15-2019	15.05.2019 13:31:06	15:31:06	3.0.3.43	3		Keyboard				Keyboard				3	1	3	OrganPractice	PracticeList		14							150						5	bell.wav
Fullexp_AAB	42	1		<?xml version="1.0"?>\n<Clock xmlns:dt="urn:schemas-microsoft-com:datatypes"><Description dt:dt="string">E-Prime Primary Realtime Clock</Description><StartTime><Timestamp dt:dt="int">0</Timestamp><DateUtc dt:dt="string">2019-05-15T13:31:05Z</DateUtc></StartTime><FrequencyChanges><FrequencyChange><Frequency dt:dt="r8">2240905</Frequency><Timestamp dt:dt="r8">48415865077207</Timestamp><Current dt:d…	Fullexp_AAB-42-1	60.006	Keyboard	1.0.0.324	1	Keyboard	-1300790825	Full	3.0.3.60	3.0.3.60	05-15-2019	15.05.2019 13:31:06	15:31:06	3.0.3.43	3		Keyboard				Keyboard				3	1	3	OrganPractice	PracticeList		15							150						3	ballkick.wav
Fullexp_AAB	42	1		<?xml version="1.0"?>\n<Clock xmlns:dt="urn:schemas-microsoft-com:datatypes"><Description dt:dt="string">E-Prime Primary Realtime Clock</Description><StartTime><Timestamp dt:dt="int">0</Timestamp><DateUtc dt:dt="string">2019-05-15T13:31:05Z</DateUtc></StartTime><FrequencyChanges><FrequencyChange><Frequency dt:dt="r8">2240905</Frequency><Timestamp dt:dt="r8">48415865077207</Timestamp><Current dt:d…	Fullexp_AAB-42-1	60.006	Keyboard	1.0.0.324	1	Keyboard	-1300790825	Full	3.0.3.60	3.0.3.60	05-15-2019	15.05.2019 13:31:06	15:31:06	3.0.3.43	3		Keyboard				Keyboard				3	1	3	OrganPractice	PracticeList		16							150						43	stapler.wav
Fullexp_AAB	42	1		<?xml version="1.0"?>\n<Clock xmlns:dt="urn:schemas-microsoft-com:datatypes"><Description dt:dt="string">E-Prime Primary Realtime Clock</Description><StartTime><Timestamp dt:dt="int">0</Timestamp><DateUtc dt:dt="string">2019-05-15T13:31:05Z</DateUtc></StartTime><FrequencyChanges><FrequencyChange><Frequency dt:dt="r8">2240905</Frequency><Timestamp dt:dt="r8">48415865077207</Timestamp><Current dt:d…	Fullexp_AAB-42-1	60.006	Keyboard	1.0.0.324	1	Keyboard	-1300790825	Full	3.0.3.60	3.0.3.60	05-15-2019	15.05.2019 13:31:06	15:31:06	3.0.3.43	4		Keyboard	1	1	1				Keyboard				BlockProcOrgan	ExpList		1							150			18				digging_ice.wav
Fullexp_AAB	42	1		<?xml version="1.0"?>\n<Clock xmlns:dt="urn:schemas-microsoft-com:datatypes"><Description dt:dt="string">E-Prime Primary Realtime Clock</Description><StartTime><Timestamp dt:dt="int">0</Timestamp><DateUtc dt:dt="string">2019-05-15T13:31:05Z</DateUtc></StartTime><FrequencyChanges><FrequencyChange><Frequency dt:dt="r8">2240905</Frequency><Timestamp dt:dt="r8">48415865077207</Timestamp><Current dt:d…	Fullexp_AAB-42-1	60.006	Keyboard	1.0.0.324	1	Keyboard	-1300790825	Full	3.0.3.60	3.0.3.60	05-15-2019	15.05.2019 13:31:06	15:31:06	3.0.3.43	4		Keyboard	1	1	1				Keyboard				BlockProcOrgan	ExpList		2							150			3				ballkick.wav
Fullexp_AAB	42	1		<?xml version="1.0"?>\n<Clock xmlns:dt="urn:schemas-microsoft-com:datatypes"><Description dt:dt="string">E-Prime Primary Realtime Clock</Description><StartTime><Timestamp dt:dt="int">0</Timestamp><DateUtc dt:dt="string">2019-05-15T13:31:05Z</DateUtc></StartTime><FrequencyChanges><FrequencyChange><Frequency dt:dt="r8">2240905</Frequency><Timestamp dt:dt="r8">48415865077207</Timestamp><Current dt:d…	Fullexp_AAB-42-1	60.006	Keyboard	1.0.0.324	1	Keyboard	-1300790825	Full	3.0.3.60	3.0.3.60	05-15-2019	15.05.2019 13:31:06	15:31:06	3.0.3.43	4		Keyboard	1	1	1				Keyboard				BlockProcOrgan	ExpList		3							150			41				sandpaper.wav
Fullexp_AAB	42	1		<?xml version="1.0"?>\n<Clock xmlns:dt="urn:schemas-microsoft-com:datatypes"><Description dt:dt="string">E-Prime Primary Realtime Clock</Description><StartTime><Timestamp dt:dt="int">0</Timestamp><DateUtc dt:dt="string">2019-05-15T13:31:05Z</DateUtc></StartTime><FrequencyChanges><FrequencyChange><Frequency dt:dt="r8">2240905</Frequency><Timestamp dt:dt="r8">48415865077207</Timestamp><Current dt:d…	Fullexp_AAB-42-1	60.006	Keyboard	1.0.0.324	1	Keyboard	-1300790825	Full	3.0.3.60	3.0.3.60	05-15-2019	15.05.2019 13:31:06	15:31:06	3.0.3.43	4		Keyboard	1	1	1				Keyboard				BlockProcOrgan	ExpList		4							150			5				bell.wav
Fullexp_AAB	42	1		<?xml version="1.0"?>\n<Clock xmlns:dt="urn:schemas-microsoft-com:datatypes"><Description dt:dt="string">E-Prime Primary Realtime Clock</Description><StartTime><Timestamp dt:dt="int">0</Timestamp><DateUtc dt:dt="string">2019-05-15T13:31:05Z</DateUtc></StartTime><FrequencyChanges><FrequencyChange><Frequency dt:dt="r8">2240905</Frequency><Timestamp dt:dt="r8">48415865077207</Timestamp><Current dt:d…	Fullexp_AAB-42-1	60.006	Keyboard	1.0.0.324	1	Keyboard	-1300790825	Full	3.0.3.60	3.0.3.60	05-15-2019	15.05.2019 13:31:06	15:31:06	3.0.3.43	4		Keyboard	1	1	1				Keyboard				BlockProcOrgan	ExpList		5							150			25				handblander.wav
Fullexp_AAB	42	1		<?xml version="1.0"?>\n<Clock xmlns:dt="urn:schemas-microsoft-com:datatypes"><Description dt:dt="string">E-Prime Primary Realtime Clock</Description><StartTime><Timestamp dt:dt="int">0</Timestamp><DateUtc dt:dt="string">2019-05-15T13:31:05Z</DateUtc></StartTime><FrequencyChanges><FrequencyChange><Frequency dt:dt="r8">2240905</Frequency><Timestamp dt:dt="r8">48415865077207</Timestamp><Current dt:d…	Fullexp_AAB-42-1	60.006	Keyboard	1.0.0.324	1	Keyboard	-1300790825	Full	3.0.3.60	3.0.3.60	05-15-2019	15.05.2019 13:31:06	15:31:06	3.0.3.43	4		Keyboard	1	1	1				Keyboard				BlockProcOrgan	ExpList		6							150			11				chainsaw.wav
Fullexp_AAB	42	1		<?xml version="1.0"?>\n<Clock xmlns:dt="urn:schemas-microsoft-com:datatypes"><Description dt:dt="string">E-Prime Primary Realtime Clock</Description><StartTime><Timestamp dt:dt="int">0</Timestamp><DateUtc dt:dt="string">2019-05-15T13:31:05Z</DateUtc></StartTime><FrequencyChanges><FrequencyChange><Frequency dt:dt="r8">2240905</Frequency><Timestamp dt:dt="r8">48415865077207</Timestamp><Current dt:d…	Fullexp_AAB-42-1	60.006	Keyboard	1.0.0.324	1	Keyboard	-1300790825	Full	3.0.3.60	3.0.3.60	05-15-2019	15.05.2019 13:31:06	15:31:06	3.0.3.43	4		Keyboard	1	1	1				Keyboard				BlockProcOrgan	ExpList		7							150			44				telephone.wav
Fullexp_AAB	42	1		<?xml version="1.0"?>\n<Clock xmlns:dt="urn:schemas-microsoft-com:datatypes"><Description dt:dt="string">E-Prime Primary Realtime Clock</Description><StartTime><Timestamp dt:dt="int">0</Timestamp><DateUtc dt:dt="string">2019-05-15T13:31:05Z</DateUtc></StartTime><FrequencyChanges><FrequencyChange><Frequency dt:dt="r8">2240905</Frequency><Timestamp dt:dt="r8">48415865077207</Timestamp><Current dt:d…	Fullexp_AAB-42-1	60.006	Keyboard	1.0.0.324	1	Keyboard	-1300790825	Full	3.0.3.60	3.0.3.60	05-15-2019	15.05.2019 13:31:06	15:31:06	3.0.3.43	4		Keyboard	1	1	1				Keyboard				BlockProcOrgan	ExpList		8							150			17				cokecan.wav
Fullexp_AAB	42	1		<?xml version="1.0"?>\n<Clock xmlns:dt="urn:schemas-microsoft-com:datatypes"><Description dt:dt="string">E-Prime Primary Realtime Clock</Description><StartTime><Timestamp dt:dt="int">0</Timestamp><DateUtc dt:dt="string">2019-05-15T13:31:05Z</DateUtc></StartTime><FrequencyChanges><FrequencyChange><Frequency dt:dt="r8">2240905</Frequency><Timestamp dt:dt="r8">48415865077207</Timestamp><Current dt:d…	Fullexp_AAB-42-1	60.006	Keyboard	1.0.0.324	1	Keyboard	-1300790825	Full	3.0.3.60	3.0.3.60	05-15-2019	15.05.2019 13:31:06	15:31:06	3.0.3.43	4		Keyboard	1	1	1				Keyboard				BlockProcOrgan	ExpList		9							150			36				paperturning.wav
Fullexp_AAB	42	1		<?xml version="1.0"?>\n<Clock xmlns:dt="urn:schemas-microsoft-com:datatypes"><Description dt:dt="string">E-Prime Primary Realtime Clock</Description><StartTime><Timestamp dt:dt="int">0</Timestamp><DateUtc dt:dt="string">2019-05-15T13:31:05Z</DateUtc></StartTime><FrequencyChanges><FrequencyChange><Frequency dt:dt="r8">2240905</Frequency><Timestamp dt:dt="r8">48415865077207</Timestamp><Current dt:d…	Fullexp_AAB-42-1	60.006	Keyboard	1.0.0.324	1	Keyboard	-1300790825	Full	3.0.3.60	3.0.3.60	05-15-2019	15.05.2019 13:31:06	15:31:06	3.0.3.43	4		Keyboard	1	1	1				Keyboard				BlockProcOrgan	ExpList		10							150			8				camera_click.wav
Fullexp_AAB	42	1		<?xml version="1.0"?>\n<Clock xmlns:dt="urn:schemas-microsoft-com:datatypes"><Description dt:dt="string">E-Prime Primary Realtime Clock</Description><StartTime><Timestamp dt:dt="int">0</Timestamp><DateUtc dt:dt="string">2019-05-15T13:31:05Z</DateUtc></StartTime><FrequencyChanges><FrequencyChange><Frequency dt:dt="r8">2240905</Frequency><Timestamp dt:dt="r8">48415865077207</Timestamp><Current dt:d…	Fullexp_AAB-42-1	60.006	Keyboard	1.0.0.324	1	Keyboard	-1300790825	Full	3.0.3.60	3.0.3.60	05-15-2019	15.05.2019 13:31:06	15:31:06	3.0.3.43	4		Keyboard	1	1	1				Keyboard				BlockProcOrgan	ExpList		11							150			44				telephone.wav
Fullexp_AAB	42	1		<?xml version="1.0"?>\n<Clock xmlns:dt="urn:schemas-microsoft-com:datatypes"><Description dt:dt="string">E-Prime Primary Realtime Clock</Description><StartTime><Timestamp dt:dt="int">0</Timestamp><DateUtc dt:dt="string">2019-05-15T13:31:05Z</DateUtc></StartTime><FrequencyChanges><FrequencyChange><Frequency dt:dt="r8">2240905</Frequency><Timestamp dt:dt="r8">48415865077207</Timestamp><Current dt:d…	Fullexp_AAB-42-1	60.006	Keyboard	1.0.0.324	1	Keyboard	-1300790825	Full	3.0.3.60	3.0.3.60	05-15-2019	15.05.2019 13:31:06	15:31:06	3.0.3.43	4		Keyboard	1	1	1				Keyboard				BlockProcOrgan	ExpList		12							150			8				camera_click.wav
Fullexp_AAB	42	1		<?xml version="1.0"?>\n<Clock xmlns:dt="urn:schemas-microsoft-com:datatypes"><Description dt:dt="string">E-Prime Primary Realtime Clock</Description><StartTime><Timestamp dt:dt="int">0</Timestamp><DateUtc dt:dt="string">2019-05-15T13:31:05Z</DateUtc></StartTime><FrequencyChanges><FrequencyChange><Frequency dt:dt="r8">2240905</Frequency><Timestamp dt:dt="r8">48415865077207</Timestamp><Current dt:d…	Fullexp_AAB-42-1	60.006	Keyboard	1.0.0.324	1	Keyboard	-1300790825	Full	3.0.3.60	3.0.3.60	05-15-2019	15.05.2019 13:31:06	15:31:06	3.0.3.43	4		Keyboard	1	1	1				Keyboard				BlockProcOrgan	ExpList		13							150			43				stapler.wav
Fullexp_AAB	42	1		<?xml version="1.0"?>\n<Clock xmlns:dt="urn:schemas-microsoft-com:datatypes"><Description dt:dt="string">E-Prime Primary Realtime Clock</Description><StartTime><Timestamp dt:dt="int">0</Timestamp><DateUtc dt:dt="string">2019-05-15T13:31:05Z</DateUtc></StartTime><FrequencyChanges><FrequencyChange><Frequency dt:dt="r8">2240905</Frequency><Timestamp dt:dt="r8">48415865077207</Timestamp><Current dt:d…	Fullexp_AAB-42-1	60.006	Keyboard	1.0.0.324	1	Keyboard	-1300790825	Full	3.0.3.60	3.0.3.60	05-15-2019	15.05.2019 13:31:06	15:31:06	3.0.3.43	4		Keyboard	1	1	1				Keyboard				BlockProcOrgan	ExpList		14							150			6				bicycle_horn.wav
Fullexp_AAB	42	1		<?xml version="1.0"?>\n<Clock xmlns:dt="urn:schemas-microsoft-com:datatypes"><Description dt:dt="string">E-Prime Primary Realtime Clock</Description><StartTime><Timestamp dt:dt="int">0</Timestamp><DateUtc dt:dt="string">2019-05-15T13:31:05Z</DateUtc></StartTime><FrequencyChanges><FrequencyChange><Frequency dt:dt="r8">2240905</Frequency><Timestamp dt:dt="r8">48415865077207</Timestamp><Current dt:d…	Fullexp_AAB-42-1	60.006	Keyboard	1.0.0.324	1	Keyboard	-1300790825	Full	3.0.3.60	3.0.3.60	05-15-2019	15.05.2019 13:31:06	15:31:06	3.0.3.43	4		Keyboard	1	1	1				Keyboard				BlockProcOrgan	ExpList		15							150			8				camera_click.wav
Fullexp_AAB	42	1		<?xml version="1.0"?>\n<Clock xmlns:dt="urn:schemas-microsoft-com:datatypes"><Description dt:dt="string">E-Prime Primary Realtime Clock</Description><StartTime><Timestamp dt:dt="int">0</Timestamp><DateUtc dt:dt="string">2019-05-15T13:31:05Z</DateUtc></StartTime><FrequencyChanges><FrequencyChange><Frequency dt:dt="r8">2240905</Frequency><Timestamp dt:dt="r8">48415865077207</Timestamp><Current dt:d…	Fullexp_AAB-42-1	60.006	Keyboard	1.0.0.324	1	Keyboard	-1300790825	Full	3.0.3.60	3.0.3.60	05-15-2019	15.05.2019 13:31:06	15:31:06	3.0.3.43	4		Keyboard	1	1	1				Keyboard				BlockProcOrgan	ExpList		16							150			38				pool_balls.wav
Fullexp_AAB	42	1		<?xml version="1.0"?>\n<Clock xmlns:dt="urn:schemas-microsoft-com:datatypes"><Description dt:dt="string">E-Prime Primary Realtime Clock</Description><StartTime><Timestamp dt:dt="int">0</Timestamp><DateUtc dt:dt="string">2019-05-15T13:31:05Z</DateUtc></StartTime><FrequencyChanges><FrequencyChange><Frequency dt:dt="r8">2240905</Frequency><Timestamp dt:dt="r8">48415865077207</Timestamp><Current dt:d…	Fullexp_AAB-42-1	60.006	Keyboard	1.0.0.324	1	Keyboard	-1300790825	Full	3.0.3.60	3.0.3.60	05-15-2019	15.05.2019 13:31:06	15:31:06	3.0.3.43	4		Keyboard	1	1	1				Keyboard				BlockProcOrgan	ExpList		17							150			48				zipper.wav
Fullexp_AAB	42	1		<?xml version="1.0"?>\n<Clock xmlns:dt="urn:schemas-microsoft-com:datatypes"><Description dt:dt="string">E-Prime Primary Realtime Clock</Description><StartTime><Timestamp dt:dt="int">0</Timestamp><DateUtc dt:dt="string">2019-05-15T13:31:05Z</DateUtc></StartTime><FrequencyChanges><FrequencyChange><Frequency dt:dt="r8">2240905</Frequency><Timestamp dt:dt="r8">48415865077207</Timestamp><Current dt:d…	Fullexp_AAB-42-1	60.006	Keyboard	1.0.0.324	1	Keyboard	-1300790825	Full	3.0.3.60	3.0.3.60	05-15-2019	15.05.2019 13:31:06	15:31:06	3.0.3.43	4		Keyboard	1	1	1				Keyboard				BlockProcOrgan	ExpList		18							150			26				keyboard.wav
Fullexp_AAB	42	1		<?xml version="1.0"?>\n<Clock xmlns:dt="urn:schemas-microsoft-com:datatypes"><Description dt:dt="string">E-Prime Primary Realtime Clock</Description><StartTime><Timestamp dt:dt="int">0</Timestamp><DateUtc dt:dt="string">2019-05-15T13:31:05Z</DateUtc></StartTime><FrequencyChanges><FrequencyChange><Frequency dt:dt="r8">2240905</Frequency><Timestamp dt:dt="r8">48415865077207</Timestamp><Current dt:d…	Fullexp_AAB-42-1	60.006	Keyboard	1.0.0.324	1	Keyboard	-1300790825	Full	3.0.3.60	3.0.3.60	05-15-2019	15.05.2019 13:31:06	15:31:06	3.0.3.43	4		Keyboard	1	1	1				Keyboard				BlockProcOrgan	ExpList		19							150			1				ballcarpet.wav
Fullexp_AAB	42	1		<?xml version="1.0"?>\n<Clock xmlns:dt="urn:schemas-microsoft-com:datatypes"><Description dt:dt="string">E-Prime Primary Realtime Clock</Description><StartTime><Timestamp dt:dt="int">0</Timestamp><DateUtc dt:dt="string">2019-05-15T13:31:05Z</DateUtc></StartTime><FrequencyChanges><FrequencyChange><Frequency dt:dt="r8">2240905</Frequency><Timestamp dt:dt="r8">48415865077207</Timestamp><Current dt:d…	Fullexp_AAB-42-1	60.006	Keyboard	1.0.0.324	1	Keyboard	-1300790825	Full	3.0.3.60	3.0.3.60	05-15-2019	15.05.2019 13:31:06	15:31:06	3.0.3.43	4		Keyboard	1	1	1				Keyboard				BlockProcOrgan	ExpList		20							150			48				zipper.wav
Fullexp_AAB	42	1		<?xml version="1.0"?>\n<Clock xmlns:dt="urn:schemas-microsoft-com:datatypes"><Description dt:dt="string">E-Prime Primary Realtime Clock</Description><StartTime><Timestamp dt:dt="int">0</Timestamp><DateUtc dt:dt="string">2019-05-15T13:31:05Z</DateUtc></StartTime><FrequencyChanges><FrequencyChange><Frequency dt:dt="r8">2240905</Frequency><Timestamp dt:dt="r8">48415865077207</Timestamp><Current dt:d…	Fullexp_AAB-42-1	60.006	Keyboard	1.0.0.324	1	Keyboard	-1300790825	Full	3.0.3.60	3.0.3.60	05-15-2019	15.05.2019 13:31:06	15:31:06	3.0.3.43	4		Keyboard	1	1	1				Keyboard				BlockProcOrgan	ExpList		21							150			20				drill.wav
Fullexp_AAB	42	1		<?xml version="1.0"?>\n<Clock xmlns:dt="urn:schemas-microsoft-com:datatypes"><Description dt:dt="string">E-Prime Primary Realtime Clock</Description><StartTime><Timestamp dt:dt="int">0</Timestamp><DateUtc dt:dt="string">2019-05-15T13:31:05Z</DateUtc></StartTime><FrequencyChanges><FrequencyChange><Frequency dt:dt="r8">2240905</Frequency><Timestamp dt:dt="r8">48415865077207</Timestamp><Current dt:d…	Fullexp_AAB-42-1	60.006	Keyboard	1.0.0.324	1	Keyboard	-1300790825	Full	3.0.3.60	3.0.3.60	05-15-2019	15.05.2019 13:31:06	15:31:06	3.0.3.43	4		Keyboard	1	1	1				Keyboard				BlockProcOrgan	ExpList		22							150			46				train_whistle.wav
Fullexp_AAB	42	1		<?xml version="1.0"?>\n<Clock xmlns:dt="urn:schemas-microsoft-com:datatypes"><Description dt:dt="string">E-Prime Primary Realtime Clock</Description><StartTime><Timestamp dt:dt="int">0</Timestamp><DateUtc dt:dt="string">2019-05-15T13:31:05Z</DateUtc></StartTime><FrequencyChanges><FrequencyChange><Frequency dt:dt="r8">2240905</Frequency><Timestamp dt:dt="r8">48415865077207</Timestamp><Current dt:d…	Fullexp_AAB-42-1	60.006	Keyboard	1.0.0.324	1	Keyboard	-1300790825	Full	3.0.3.60	3.0.3.60	05-15-2019	15.05.2019 13:31:06	15:31:06	3.0.3.43	4		Keyboard	1	1	1				Keyboard				BlockProcOrgan	ExpList		23							150			4				beepbeep.wav
Fullexp_AAB	42	1		<?xml version="1.0"?>\n<Clock xmlns:dt="urn:schemas-microsoft-com:datatypes"><Description dt:dt="string">E-Prime Primary Realtime Clock</Description><StartTime><Timestamp dt:dt="int">0</Timestamp><DateUtc dt:dt="string">2019-05-15T13:31:05Z</DateUtc></StartTime><FrequencyChanges><FrequencyChange><Frequency dt:dt="r8">2240905</Frequency><Timestamp dt:dt="r8">48415865077207</Timestamp><Current dt:d…	Fullexp_AAB-42-1	60.006	Keyboard	1.0.0.324	1	Keyboard	-1300790825	Full	3.0.3.60	3.0.3.60	05-15-2019	15.05.2019 13:31:06	15:31:06	3.0.3.43	4		Keyboard	1	1	1				Keyboard				BlockProcOrgan	ExpList		24							150			30				knocking_window.wav
Fullexp_AAB	42	1		<?xml version="1.0"?>\n<Clock xmlns:dt="urn:schemas-microsoft-com:datatypes"><Description dt:dt="string">E-Prime Primary Realtime Clock</Description><StartTime><Timestamp dt:dt="int">0</Timestamp><DateUtc dt:dt="string">2019-05-15T13:31:05Z</DateUtc></StartTime><FrequencyChanges><FrequencyChange><Frequency dt:dt="r8">2240905</Frequency><Timestamp dt:dt="r8">48415865077207</Timestamp><Current dt:d…	Fullexp_AAB-42-1	60.006	Keyboard	1.0.0.324	1	Keyboard	-1300790825	Full	3.0.3.60	3.0.3.60	05-15-2019	15.05.2019 13:31:06	15:31:06	3.0.3.43	4		Keyboard	1	1	1				Keyboard				BlockProcOrgan	ExpList		25							150			18				digging_ice.wav
Fullexp_AAB	42	1		<?xml version="1.0"?>\n<Clock xmlns:dt="urn:schemas-microsoft-com:datatypes"><Description dt:dt="string">E-Prime Primary Realtime Clock</Description><StartTime><Timestamp dt:dt="int">0</Timestamp><DateUtc dt:dt="string">2019-05-15T13:31:05Z</DateUtc></StartTime><FrequencyChanges><FrequencyChange><Frequency dt:dt="r8">2240905</Frequency><Timestamp dt:dt="r8">48415865077207</Timestamp><Current dt:d…	Fullexp_AAB-42-1	60.006	Keyboard	1.0.0.324	1	Keyboard	-1300790825	Full	3.0.3.60	3.0.3.60	05-15-2019	15.05.2019 13:31:06	15:31:06	3.0.3.43	4		Keyboard	1	1	1				Keyboard				BlockProcOrgan	ExpList		26							150			48				zipper.wav
Fullexp_AAB	42	1		<?xml version="1.0"?>\n<Clock xmlns:dt="urn:schemas-microsoft-com:datatypes"><Description dt:dt="string">E-Prime Primary Realtime Clock</Description><StartTime><Timestamp dt:dt="int">0</Timestamp><DateUtc dt:dt="string">2019-05-15T13:31:05Z</DateUtc></StartTime><FrequencyChanges><FrequencyChange><Frequency dt:dt="r8">2240905</Frequency><Timestamp dt:dt="r8">48415865077207</Timestamp><Current dt:d…	Fullexp_AAB-42-1	60.006	Keyboard	1.0.0.324	1	Keyboard	-1300790825	Full	3.0.3.60	3.0.3.60	05-15-2019	15.05.2019 13:31:06	15:31:06	3.0.3.43	4		Keyboard	1	1	1				Keyboard				BlockProcOrgan	ExpList		27							150			31				lawn_mower.wav
Fullexp_AAB	42	1		<?xml version="1.0"?>\n<Clock xmlns:dt="urn:schemas-microsoft-com:datatypes"><Description dt:dt="string">E-Prime Primary Realtime Clock</Description><StartTime><Timestamp dt:dt="int">0</Timestamp><DateUtc dt:dt="string">2019-05-15T13:31:05Z</DateUtc></StartTime><FrequencyChanges><FrequencyChange><Frequency dt:dt="r8">2240905</Frequency><Timestamp dt:dt="r8">48415865077207</Timestamp><Current dt:d…	Fullexp_AAB-42-1	60.006	Keyboard	1.0.0.324	1	Keyboard	-1300790825	Full	3.0.3.60	3.0.3.60	05-15-2019	15.05.2019 13:31:06	15:31:06	3.0.3.43	4		Keyboard	1	1	1				Keyboard				BlockProcOrgan	ExpList		28							150			46				train_whistle.wav
Fullexp_AAB	42	1		<?xml version="1.0"?>\n<Clock xmlns:dt="urn:schemas-microsoft-com:datatypes"><Description dt:dt="string">E-Prime Primary Realtime Clock</Description><StartTime><Timestamp dt:dt="int">0</Timestamp><DateUtc dt:dt="string">2019-05-15T13:31:05Z</DateUtc></StartTime><FrequencyChanges><FrequencyChange><Frequency dt:dt="r8">2240905</Frequency><Timestamp dt:dt="r8">48415865077207</Timestamp><Current dt:d…	Fullexp_AAB-42-1	60.006	Keyboard	1.0.0.324	1	Keyboard	-1300790825	Full	3.0.3.60	3.0.3.60	05-15-2019	15.05.2019 13:31:06	15:31:06	3.0.3.43	4		Keyboard	1	1	1				Keyboard				BlockProcOrgan	ExpList		29							150			3				ballkick.wav
Fullexp_AAB	42	1		<?xml version="1.0"?>\n<Clock xmlns:dt="urn:schemas-microsoft-com:datatypes"><Description dt:dt="string">E-Prime Primary Realtime Clock</Description><StartTime><Timestamp dt:dt="int">0</Timestamp><DateUtc dt:dt="string">2019-05-15T13:31:05Z</DateUtc></StartTime><FrequencyChanges><FrequencyChange><Frequency dt:dt="r8">2240905</Frequency><Timestamp dt:dt="r8">48415865077207</Timestamp><Current dt:d…	Fullexp_AAB-42-1	60.006	Keyboard	1.0.0.324	1	Keyboard	-1300790825	Full	3.0.3.60	3.0.3.60	05-15-2019	15.05.2019 13:31:06	15:31:06	3.0.3.43	4		Keyboard	1	1	1				Keyboard				BlockProcOrgan	ExpList		30							150			20				drill.wav
Fullexp_AAB	42	1		<?xml version="1.0"?>\n<Clock xmlns:dt="urn:schemas-microsoft-com:datatypes"><Description dt:dt="string">E-Prime Primary Realtime Clock</Description><StartTime><Timestamp dt:dt="int">0</Timestamp><DateUtc dt:dt="string">2019-05-15T13:31:05Z</DateUtc></StartTime><FrequencyChanges><FrequencyChange><Frequency dt:dt="r8">2240905</Frequency><Timestamp dt:dt="r8">48415865077207</Timestamp><Current dt:d…	Fullexp_AAB-42-1	60.006	Keyboard	1.0.0.324	1	Keyboard	-1300790825	Full	3.0.3.60	3.0.3.60	05-15-2019	15.05.2019 13:31:06	15:31:06	3.0.3.43	4		Keyboard	1	1	1				Keyboard				BlockProcOrgan	ExpList		31							150			11				chainsaw.wav
Fullexp_AAB	42	1		<?xml version="1.0"?>\n<Clock xmlns:dt="urn:schemas-microsoft-com:datatypes"><Description dt:dt="string">E-Prime Primary Realtime Clock</Description><StartTime><Timestamp dt:dt="int">0</Timestamp><DateUtc dt:dt="string">2019-05-15T13:31:05Z</DateUtc></StartTime><FrequencyChanges><FrequencyChange><Frequency dt:dt="r8">2240905</Frequency><Timestamp dt:dt="r8">48415865077207</Timestamp><Current dt:d…	Fullexp_AAB-42-1	60.006	Keyboard	1.0.0.324	1	Keyboard	-1300790825	Full	3.0.3.60	3.0.3.60	05-15-2019	15.05.2019 13:31:06	15:31:06	3.0.3.43	4		Keyboard	1	1	1				Keyboard				BlockProcOrgan	ExpList		32							150			40				register.wav
Fullexp_AAB	42	1		<?xml version="1.0"?>\n<Clock xmlns:dt="urn:schemas-microsoft-com:datatypes"><Description dt:dt="string">E-Prime Primary Realtime Clock</Description><StartTime><Timestamp dt:dt="int">0</Timestamp><DateUtc dt:dt="string">2019-05-15T13:31:05Z</DateUtc></StartTime><FrequencyChanges><FrequencyChange><Frequency dt:dt="r8">2240905</Frequency><Timestamp dt:dt="r8">48415865077207</Timestamp><Current dt:d…	Fullexp_AAB-42-1	60.006	Keyboard	1.0.0.324	1	Keyboard	-1300790825	Full	3.0.3.60	3.0.3.60	05-15-2019	15.05.2019 13:31:06	15:31:06	3.0.3.43	4		Keyboard	1	1	1				Keyboard				BlockProcOrgan	ExpList		33							150			31				lawn_mower.wav
Fullexp_AAB	42	1		<?xml version="1.0"?>\n<Clock xmlns:dt="urn:schemas-microsoft-com:datatypes"><Description dt:dt="string">E-Prime Primary Realtime Clock</Description><StartTime><Timestamp dt:dt="int">0</Timestamp><DateUtc dt:dt="string">2019-05-15T13:31:05Z</DateUtc></StartTime><FrequencyChanges><FrequencyChange><Frequency dt:dt="r8">2240905</Frequency><Timestamp dt:dt="r8">48415865077207</Timestamp><Current dt:d…	Fullexp_AAB-42-1	60.006	Keyboard	1.0.0.324	1	Keyboard	-1300790825	Full	3.0.3.60	3.0.3.60	05-15-2019	15.05.2019 13:31:06	15:31:06	3.0.3.43	4		Keyboard	1	1	1				Keyboard				BlockProcOrgan	ExpList		34							150			4				beepbeep.wav
Fullexp_AAB	42	1		<?xml version="1.0"?>\n<Clock xmlns:dt="urn:schemas-microsoft-com:datatypes"><Description dt:dt="string">E-Prime Primary Realtime Clock</Description><StartTime><Timestamp dt:dt="int">0</Timestamp><DateUtc dt:dt="string">2019-05-15T13:31:05Z</DateUtc></StartTime><FrequencyChanges><FrequencyChange><Frequency dt:dt="r8">2240905</Frequency><Timestamp dt:dt="r8">48415865077207</Timestamp><Current dt:d…	Fullexp_AAB-42-1	60.006	Keyboard	1.0.0.324	1	Keyboard	-1300790825	Full	3.0.3.60	3.0.3.60	05-15-2019	15.05.2019 13:31:06	15:31:06	3.0.3.43	4		Keyboard	1	1	1				Keyboard				BlockProcOrgan	ExpList		35							150			20				drill.wav
Fullexp_AAB	42	1		<?xml version="1.0"?>\n<Clock xmlns:dt="urn:schemas-microsoft-com:datatypes"><Description dt:dt="string">E-Prime Primary Realtime Clock</Description><StartTime><Timestamp dt:dt="int">0</Timestamp><DateUtc dt:dt="string">2019-05-15T13:31:05Z</DateUtc></StartTime><FrequencyChanges><FrequencyChange><Frequency dt:dt="r8">2240905</Frequency><Timestamp dt:dt="r8">48415865077207</Timestamp><Current dt:d…	Fullexp_AAB-42-1	60.006	Keyboard	1.0.0.324	1	Keyboard	-1300790825	Full	3.0.3.60	3.0.3.60	05-15-2019	15.05.2019 13:31:06	15:31:06	3.0.3.43	4		Keyboard	1	1	1				Keyboard				BlockProcOrgan	ExpList		36							150			5				bell.wav
Fullexp_AAB	42	1		<?xml version="1.0"?>\n<Clock xmlns:dt="urn:schemas-microsoft-com:datatypes"><Description dt:dt="string">E-Prime Primary Realtime Clock</Description><StartTime><Timestamp dt:dt="int">0</Timestamp><DateUtc dt:dt="string">2019-05-15T13:31:05Z</DateUtc></StartTime><FrequencyChanges><FrequencyChange><Frequency dt:dt="r8">2240905</Frequency><Timestamp dt:dt="r8">48415865077207</Timestamp><Current dt:d…	Fullexp_AAB-42-1	60.006	Keyboard	1.0.0.324	1	Keyboard	-1300790825	Full	3.0.3.60	3.0.3.60	05-15-2019	15.05.2019 13:31:06	15:31:06	3.0.3.43	4		Keyboard	1	1	1				Keyboard				BlockProcOrgan	ExpList		37							150			32				lighter.wav
Fullexp_AAB	42	1		<?xml version="1.0"?>\n<Clock xmlns:dt="urn:schemas-microsoft-com:datatypes"><Description dt:dt="string">E-Prime Primary Realtime Clock</Description><StartTime><Timestamp dt:dt="int">0</Timestamp><DateUtc dt:dt="string">2019-05-15T13:31:05Z</DateUtc></StartTime><FrequencyChanges><FrequencyChange><Frequency dt:dt="r8">2240905</Frequency><Timestamp dt:dt="r8">48415865077207</Timestamp><Current dt:d…	Fullexp_AAB-42-1	60.006	Keyboard	1.0.0.324	1	Keyboard	-1300790825	Full	3.0.3.60	3.0.3.60	05-15-2019	15.05.2019 13:31:06	15:31:06	3.0.3.43	4		Keyboard	1	1	1				Keyboard				BlockProcOrgan	ExpList		38							150			13				clown_honk.wav
Fullexp_AAB	42	1		<?xml version="1.0"?>\n<Clock xmlns:dt="urn:schemas-microsoft-com:datatypes"><Description dt:dt="string">E-Prime Primary Realtime Clock</Description><StartTime><Timestamp dt:dt="int">0</Timestamp><DateUtc dt:dt="string">2019-05-15T13:31:05Z</DateUtc></StartTime><FrequencyChanges><FrequencyChange><Frequency dt:dt="r8">2240905</Frequency><Timestamp dt:dt="r8">48415865077207</Timestamp><Current dt:d…	Fullexp_AAB-42-1	60.006	Keyboard	1.0.0.324	1	Keyboard	-1300790825	Full	3.0.3.60	3.0.3.60	05-15-2019	15.05.2019 13:31:06	15:31:06	3.0.3.43	4		Keyboard	1	1	1				Keyboard				BlockProcOrgan	ExpList		39							150			23				glass_clashing.wav
Fullexp_AAB	42	1		<?xml version="1.0"?>\n<Clock xmlns:dt="urn:schemas-microsoft-com:datatypes"><Description dt:dt="string">E-Prime Primary Realtime Clock</Description><StartTime><Timestamp dt:dt="int">0</Timestamp><DateUtc dt:dt="string">2019-05-15T13:31:05Z</DateUtc></StartTime><FrequencyChanges><FrequencyChange><Frequency dt:dt="r8">2240905</Frequency><Timestamp dt:dt="r8">48415865077207</Timestamp><Current dt:d…	Fullexp_AAB-42-1	60.006	Keyboard	1.0.0.324	1	Keyboard	-1300790825	Full	3.0.3.60	3.0.3.60	05-15-2019	15.05.2019 13:31:06	15:31:06	3.0.3.43	4		Keyboard	1	1	1				Keyboard				BlockProcOrgan	ExpList		40							150			48				zipper.wav
Fullexp_AAB	42	1		<?xml version="1.0"?>\n<Clock xmlns:dt="urn:schemas-microsoft-com:datatypes"><Description dt:dt="string">E-Prime Primary Realtime Clock</Description><StartTime><Timestamp dt:dt="int">0</Timestamp><DateUtc dt:dt="string">2019-05-15T13:31:05Z</DateUtc></StartTime><FrequencyChanges><FrequencyChange><Frequency dt:dt="r8">2240905</Frequency><Timestamp dt:dt="r8">48415865077207</Timestamp><Current dt:d…	Fullexp_AAB-42-1	60.006	Keyboard	1.0.0.324	1	Keyboard	-1300790825	Full	3.0.3.60	3.0.3.60	05-15-2019	15.05.2019 13:31:06	15:31:06	3.0.3.43	4		Keyboard	1	1	1				Keyboard				BlockProcOrgan	ExpList		41							150			39				pouring_water.wav
Fullexp_AAB	42	1		<?xml version="1.0"?>\n<Clock xmlns:dt="urn:schemas-microsoft-com:datatypes"><Description dt:dt="string">E-Prime Primary Realtime Clock</Description><StartTime><Timestamp dt:dt="int">0</Timestamp><DateUtc dt:dt="string">2019-05-15T13:31:05Z</DateUtc></StartTime><FrequencyChanges><FrequencyChange><Frequency dt:dt="r8">2240905</Frequency><Timestamp dt:dt="r8">48415865077207</Timestamp><Current dt:d…	Fullexp_AAB-42-1	60.006	Keyboard	1.0.0.324	1	Keyboard	-1300790825	Full	3.0.3.60	3.0.3.60	05-15-2019	15.05.2019 13:31:06	15:31:06	3.0.3.43	4		Keyboard	1	1	1				Keyboard				BlockProcOrgan	ExpList		42							150			38				pool_balls.wav
Fullexp_AAB	42	1		<?xml version="1.0"?>\n<Clock xmlns:dt="urn:schemas-microsoft-com:datatypes"><Description dt:dt="string">E-Prime Primary Realtime Clock</Description><StartTime><Timestamp dt:dt="int">0</Timestamp><DateUtc dt:dt="string">2019-05-15T13:31:05Z</DateUtc></StartTime><FrequencyChanges><FrequencyChange><Frequency dt:dt="r8">2240905</Frequency><Timestamp dt:dt="r8">48415865077207</Timestamp><Current dt:d…	Fullexp_AAB-42-1	60.006	Keyboard	1.0.0.324	1	Keyboard	-1300790825	Full	3.0.3.60	3.0.3.60	05-15-2019	15.05.2019 13:31:06	15:31:06	3.0.3.43	4		Keyboard	1	1	1				Keyboard				BlockProcOrgan	ExpList		43							150			8				camera_click.wav
Fullexp_AAB	42	1		<?xml version="1.0"?>\n<Clock xmlns:dt="urn:schemas-microsoft-com:datatypes"><Description dt:dt="string">E-Prime Primary Realtime Clock</Description><StartTime><Timestamp dt:dt="int">0</Timestamp><DateUtc dt:dt="string">2019-05-15T13:31:05Z</DateUtc></StartTime><FrequencyChanges><FrequencyChange><Frequency dt:dt="r8">2240905</Frequency><Timestamp dt:dt="r8">48415865077207</Timestamp><Current dt:d…	Fullexp_AAB-42-1	60.006	Keyboard	1.0.0.324	1	Keyboard	-1300790825	Full	3.0.3.60	3.0.3.60	05-15-2019	15.05.2019 13:31:06	15:31:06	3.0.3.43	4		Keyboard	1	1	1				Keyboard				BlockProcOrgan	ExpList		44							150			45				toaster.wav
Fullexp_AAB	42	1		<?xml version="1.0"?>\n<Clock xmlns:dt="urn:schemas-microsoft-com:datatypes"><Description dt:dt="string">E-Prime Primary Realtime Clock</Description><StartTime><Timestamp dt:dt="int">0</Timestamp><DateUtc dt:dt="string">2019-05-15T13:31:05Z</DateUtc></StartTime><FrequencyChanges><FrequencyChange><Frequency dt:dt="r8">2240905</Frequency><Timestamp dt:dt="r8">48415865077207</Timestamp><Current dt:d…	Fullexp_AAB-42-1	60.006	Keyboard	1.0.0.324	1	Keyboard	-1300790825	Full	3.0.3.60	3.0.3.60	05-15-2019	15.05.2019 13:31:06	15:31:06	3.0.3.43	4		Keyboard	1	1	1				Keyboard				BlockProcOrgan	ExpList		45							150			12				clock_ticking.wav
Fullexp_AAB	42	1		<?xml version="1.0"?>\n<Clock xmlns:dt="urn:schemas-microsoft-com:datatypes"><Description dt:dt="string">E-Prime Primary Realtime Clock</Description><StartTime><Timestamp dt:dt="int">0</Timestamp><DateUtc dt:dt="string">2019-05-15T13:31:05Z</DateUtc></StartTime><FrequencyChanges><FrequencyChange><Frequency dt:dt="r8">2240905</Frequency><Timestamp dt:dt="r8">48415865077207</Timestamp><Current dt:d…	Fullexp_AAB-42-1	60.006	Keyboard	1.0.0.324	1	Keyboard	-1300790825	Full	3.0.3.60	3.0.3.60	05-15-2019	15.05.2019 13:31:06	15:31:06	3.0.3.43	4		Keyboard	1	1	1				Keyboard				BlockProcOrgan	ExpList		46							150			7				bike_bell_2.wav
Fullexp_AAB	42	1		<?xml version="1.0"?>\n<Clock xmlns:dt="urn:schemas-microsoft-com:datatypes"><Description dt:dt="string">E-Prime Primary Realtime Clock</Description><StartTime><Timestamp dt:dt="int">0</Timestamp><DateUtc dt:dt="string">2019-05-15T13:31:05Z</DateUtc></StartTime><FrequencyChanges><FrequencyChange><Frequency dt:dt="r8">2240905</Frequency><Timestamp dt:dt="r8">48415865077207</Timestamp><Current dt:d…	Fullexp_AAB-42-1	60.006	Keyboard	1.0.0.324	1	Keyboard	-1300790825	Full	3.0.3.60	3.0.3.60	05-15-2019	15.05.2019 13:31:06	15:31:06	3.0.3.43	4		Keyboard	1	1	1				Keyboard				BlockProcOrgan	ExpList		47							150			41				sandpaper.wav
Fullexp_AAB	42	1		<?xml version="1.0"?>\n<Clock xmlns:dt="urn:schemas-microsoft-com:datatypes"><Description dt:dt="string">E-Prime Primary Realtime Clock</Description><StartTime><Timestamp dt:dt="int">0</Timestamp><DateUtc dt:dt="string">2019-05-15T13:31:05Z</DateUtc></StartTime><FrequencyChanges><FrequencyChange><Frequency dt:dt="r8">2240905</Frequency><Timestamp dt:dt="r8">48415865077207</Timestamp><Current dt:d…	Fullexp_AAB-42-1	60.006	Keyboard	1.0.0.324	1	Keyboard	-1300790825	Full	3.0.3.60	3.0.3.60	05-15-2019	15.05.2019 13:31:06	15:31:06	3.0.3.43	4		Keyboard	1	1	1				Keyboard				BlockProcOrgan	ExpList		48							150			31				lawn_mower.wav
Fullexp_AAB	42	1		<?xml version="1.0"?>\n<Clock xmlns:dt="urn:schemas-microsoft-com:datatypes"><Description dt:dt="string">E-Prime Primary Realtime Clock</Description><StartTime><Timestamp dt:dt="int">0</Timestamp><DateUtc dt:dt="string">2019-05-15T13:31:05Z</DateUtc></StartTime><FrequencyChanges><FrequencyChange><Frequency dt:dt="r8">2240905</Frequency><Timestamp dt:dt="r8">48415865077207</Timestamp><Current dt:d…	Fullexp_AAB-42-1	60.006	Keyboard	1.0.0.324	1	Keyboard	-1300790825	Full	3.0.3.60	3.0.3.60	05-15-2019	15.05.2019 13:31:06	15:31:06	3.0.3.43	4		Keyboard	1	1	1				Keyboard				BlockProcOrgan	ExpList		49							150			48				zipper.wav
Fullexp_AAB	42	1		<?xml version="1.0"?>\n<Clock xmlns:dt="urn:schemas-microsoft-com:datatypes"><Description dt:dt="string">E-Prime Primary Realtime Clock</Description><StartTime><Timestamp dt:dt="int">0</Timestamp><DateUtc dt:dt="string">2019-05-15T13:31:05Z</DateUtc></StartTime><FrequencyChanges><FrequencyChange><Frequency dt:dt="r8">2240905</Frequency><Timestamp dt:dt="r8">48415865077207</Timestamp><Current dt:d…	Fullexp_AAB-42-1	60.006	Keyboard	1.0.0.324	1	Keyboard	-1300790825	Full	3.0.3.60	3.0.3.60	05-15-2019	15.05.2019 13:31:06	15:31:06	3.0.3.43	4		Keyboard	1	1	1				Keyboard				BlockProcOrgan	ExpList		50							150			42				scissors.wav
Fullexp_AAB	42	1		<?xml version="1.0"?>\n<Clock xmlns:dt="urn:schemas-microsoft-com:datatypes"><Description dt:dt="string">E-Prime Primary Realtime Clock</Description><StartTime><Timestamp dt:dt="int">0</Timestamp><DateUtc dt:dt="string">2019-05-15T13:31:05Z</DateUtc></StartTime><FrequencyChanges><FrequencyChange><Frequency dt:dt="r8">2240905</Frequency><Timestamp dt:dt="r8">48415865077207</Timestamp><Current dt:d…	Fullexp_AAB-42-1	60.006	Keyboard	1.0.0.324	1	Keyboard	-1300790825	Full	3.0.3.60	3.0.3.60	05-15-2019	15.05.2019 13:31:06	15:31:06	3.0.3.43	4		Keyboard	1	1	1				Keyboard				BlockProcOrgan	ExpList		51							150			39				pouring_water.wav
Fullexp_AAB	42	1		<?xml version="1.0"?>\n<Clock xmlns:dt="urn:schemas-microsoft-com:datatypes"><Description dt:dt="string">E-Prime Primary Realtime Clock</Description><StartTime><Timestamp dt:dt="int">0</Timestamp><DateUtc dt:dt="string">2019-05-15T13:31:05Z</DateUtc></StartTime><FrequencyChanges><FrequencyChange><Frequency dt:dt="r8">2240905</Frequency><Timestamp dt:dt="r8">48415865077207</Timestamp><Current dt:d…	Fullexp_AAB-42-1	60.006	Keyboard	1.0.0.324	1	Keyboard	-1300790825	Full	3.0.3.60	3.0.3.60	05-15-2019	15.05.2019 13:31:06	15:31:06	3.0.3.43	4		Keyboard	1	1	1				Keyboard				BlockProcOrgan	ExpList		52							150			41				sandpaper.wav
Fullexp_AAB	42	1		<?xml version="1.0"?>\n<Clock xmlns:dt="urn:schemas-microsoft-com:datatypes"><Description dt:dt="string">E-Prime Primary Realtime Clock</Description><StartTime><Timestamp dt:dt="int">0</Timestamp><DateUtc dt:dt="string">2019-05-15T13:31:05Z</DateUtc></StartTime><FrequencyChanges><FrequencyChange><Frequency dt:dt="r8">2240905</Frequency><Timestamp dt:dt="r8">48415865077207</Timestamp><Current dt:d…	Fullexp_AAB-42-1	60.006	Keyboard	1.0.0.324	1	Keyboard	-1300790825	Full	3.0.3.60	3.0.3.60	05-15-2019	15.05.2019 13:31:06	15:31:06	3.0.3.43	4		Keyboard	1	1	1				Keyboard				BlockProcOrgan	ExpList		53							150			17				cokecan.wav
Fullexp_AAB	42	1		<?xml version="1.0"?>\n<Clock xmlns:dt="urn:schemas-microsoft-com:datatypes"><Description dt:dt="string">E-Prime Primary Realtime Clock</Description><StartTime><Timestamp dt:dt="int">0</Timestamp><DateUtc dt:dt="string">2019-05-15T13:31:05Z</DateUtc></StartTime><FrequencyChanges><FrequencyChange><Frequency dt:dt="r8">2240905</Frequency><Timestamp dt:dt="r8">48415865077207</Timestamp><Current dt:d…	Fullexp_AAB-42-1	60.006	Keyboard	1.0.0.324	1	Keyboard	-1300790825	Full	3.0.3.60	3.0.3.60	05-15-2019	15.05.2019 13:31:06	15:31:06	3.0.3.43	4		Keyboard	1	1	1				Keyboard				BlockProcOrgan	ExpList		54							150			36				paperturning.wav
Fullexp_AAB	42	1		<?xml version="1.0"?>\n<Clock xmlns:dt="urn:schemas-microsoft-com:datatypes"><Description dt:dt="string">E-Prime Primary Realtime Clock</Description><StartTime><Timestamp dt:dt="int">0</Timestamp><DateUtc dt:dt="string">2019-05-15T13:31:05Z</DateUtc></StartTime><FrequencyChanges><FrequencyChange><Frequency dt:dt="r8">2240905</Frequency><Timestamp dt:dt="r8">48415865077207</Timestamp><Current dt:d…	Fullexp_AAB-42-1	60.006	Keyboard	1.0.0.324	1	Keyboard	-1300790825	Full	3.0.3.60	3.0.3.60	05-15-2019	15.05.2019 13:31:06	15:31:06	3.0.3.43	4		Keyboard	1	1	1				Keyboard				BlockProcOrgan	ExpList		55							150			3				ballkick.wav
Fullexp_AAB	42	1		<?xml version="1.0"?>\n<Clock xmlns:dt="urn:schemas-microsoft-com:datatypes"><Description dt:dt="string">E-Prime Primary Realtime Clock</Description><StartTime><Timestamp dt:dt="int">0</Timestamp><DateUtc dt:dt="string">2019-05-15T13:31:05Z</DateUtc></StartTime><FrequencyChanges><FrequencyChange><Frequency dt:dt="r8">2240905</Frequency><Timestamp dt:dt="r8">48415865077207</Timestamp><Current dt:d…	Fullexp_AAB-42-1	60.006	Keyboard	1.0.0.324	1	Keyboard	-1300790825	Full	3.0.3.60	3.0.3.60	05-15-2019	15.05.2019 13:31:06	15:31:06	3.0.3.43	4		Keyboard	1	1	1				Keyboard				BlockProcOrgan	ExpList		56							150			30				knocking_window.wav
Fullexp_AAB	42	1		<?xml version="1.0"?>\n<Clock xmlns:dt="urn:schemas-microsoft-com:datatypes"><Description dt:dt="string">E-Prime Primary Realtime Clock</Description><StartTime><Timestamp dt:dt="int">0</Timestamp><DateUtc dt:dt="string">2019-05-15T13:31:05Z</DateUtc></StartTime><FrequencyChanges><FrequencyChange><Frequency dt:dt="r8">2240905</Frequency><Timestamp dt:dt="r8">48415865077207</Timestamp><Current dt:d…	Fullexp_AAB-42-1	60.006	Keyboard	1.0.0.324	1	Keyboard	-1300790825	Full	3.0.3.60	3.0.3.60	05-15-2019	15.05.2019 13:31:06	15:31:06	3.0.3.43	4		Keyboard	1	1	1				Keyboard				BlockProcOrgan	ExpList		57							150			8				camera_click.wav
Fullexp_AAB	42	1		<?xml version="1.0"?>\n<Clock xmlns:dt="urn:schemas-microsoft-com:datatypes"><Description dt:dt="string">E-Prime Primary Realtime Clock</Description><StartTime><Timestamp dt:dt="int">0</Timestamp><DateUtc dt:dt="string">2019-05-15T13:31:05Z</DateUtc></StartTime><FrequencyChanges><FrequencyChange><Frequency dt:dt="r8">2240905</Frequency><Timestamp dt:dt="r8">48415865077207</Timestamp><Current dt:d…	Fullexp_AAB-42-1	60.006	Keyboard	1.0.0.324	1	Keyboard	-1300790825	Full	3.0.3.60	3.0.3.60	05-15-2019	15.05.2019 13:31:06	15:31:06	3.0.3.43	4		Keyboard	1	1	1				Keyboard				BlockProcOrgan	ExpList		58							150			30				knocking_window.wav
Fullexp_AAB	42	1		<?xml version="1.0"?>\n<Clock xmlns:dt="urn:schemas-microsoft-com:datatypes"><Description dt:dt="string">E-Prime Primary Realtime Clock</Description><StartTime><Timestamp dt:dt="int">0</Timestamp><DateUtc dt:dt="string">2019-05-15T13:31:05Z</DateUtc></StartTime><FrequencyChanges><FrequencyChange><Frequency dt:dt="r8">2240905</Frequency><Timestamp dt:dt="r8">48415865077207</Timestamp><Current dt:d…	Fullexp_AAB-42-1	60.006	Keyboard	1.0.0.324	1	Keyboard	-1300790825	Full	3.0.3.60	3.0.3.60	05-15-2019	15.05.2019 13:31:06	15:31:06	3.0.3.43	4		Keyboard	1	1	1				Keyboard				BlockProcOrgan	ExpList		59							150			26				keyboard.wav
Fullexp_AAB	42	1		<?xml version="1.0"?>\n<Clock xmlns:dt="urn:schemas-microsoft-com:datatypes"><Description dt:dt="string">E-Prime Primary Realtime Clock</Description><StartTime><Timestamp dt:dt="int">0</Timestamp><DateUtc dt:dt="string">2019-05-15T13:31:05Z</DateUtc></StartTime><FrequencyChanges><FrequencyChange><Frequency dt:dt="r8">2240905</Frequency><Timestamp dt:dt="r8">48415865077207</Timestamp><Current dt:d…	Fullexp_AAB-42-1	60.006	Keyboard	1.0.0.324	1	Keyboard	-1300790825	Full	3.0.3.60	3.0.3.60	05-15-2019	15.05.2019 13:31:06	15:31:06	3.0.3.43	4		Keyboard	1	1	1				Keyboard				BlockProcOrgan	ExpList		60							150			42				scissors.wav
Fullexp_AAB	42	1		<?xml version="1.0"?>\n<Clock xmlns:dt="urn:schemas-microsoft-com:datatypes"><Description dt:dt="string">E-Prime Primary Realtime Clock</Description><StartTime><Timestamp dt:dt="int">0</Timestamp><DateUtc dt:dt="string">2019-05-15T13:31:05Z</DateUtc></StartTime><FrequencyChanges><FrequencyChange><Frequency dt:dt="r8">2240905</Frequency><Timestamp dt:dt="r8">48415865077207</Timestamp><Current dt:d…	Fullexp_AAB-42-1	60.006	Keyboard	1.0.0.324	1	Keyboard	-1300790825	Full	3.0.3.60	3.0.3.60	05-15-2019	15.05.2019 13:31:06	15:31:06	3.0.3.43	4		Keyboard	1	1	1				Keyboard				BlockProcOrgan	ExpList		61							150			40				register.wav
Fullexp_AAB	42	1		<?xml version="1.0"?>\n<Clock xmlns:dt="urn:schemas-microsoft-com:datatypes"><Description dt:dt="string">E-Prime Primary Realtime Clock</Description><StartTime><Timestamp dt:dt="int">0</Timestamp><DateUtc dt:dt="string">2019-05-15T13:31:05Z</DateUtc></StartTime><FrequencyChanges><FrequencyChange><Frequency dt:dt="r8">2240905</Frequency><Timestamp dt:dt="r8">48415865077207</Timestamp><Current dt:d…	Fullexp_AAB-42-1	60.006	Keyboard	1.0.0.324	1	Keyboard	-1300790825	Full	3.0.3.60	3.0.3.60	05-15-2019	15.05.2019 13:31:06	15:31:06	3.0.3.43	4		Keyboard	1	1	1				Keyboard				BlockProcOrgan	ExpList		62							150			30				knocking_window.wav
Fullexp_AAB	42	1		<?xml version="1.0"?>\n<Clock xmlns:dt="urn:schemas-microsoft-com:datatypes"><Description dt:dt="string">E-Prime Primary Realtime Clock</Description><StartTime><Timestamp dt:dt="int">0</Timestamp><DateUtc dt:dt="string">2019-05-15T13:31:05Z</DateUtc></StartTime><FrequencyChanges><FrequencyChange><Frequency dt:dt="r8">2240905</Frequency><Timestamp dt:dt="r8">48415865077207</Timestamp><Current dt:d…	Fullexp_AAB-42-1	60.006	Keyboard	1.0.0.324	1	Keyboard	-1300790825	Full	3.0.3.60	3.0.3.60	05-15-2019	15.05.2019 13:31:06	15:31:06	3.0.3.43	4		Keyboard	1	1	1				Keyboard				BlockProcOrgan	ExpList		63							150			46				train_whistle.wav
Fullexp_AAB	42	1		<?xml version="1.0"?>\n<Clock xmlns:dt="urn:schemas-microsoft-com:datatypes"><Description dt:dt="string">E-Prime Primary Realtime Clock</Description><StartTime><Timestamp dt:dt="int">0</Timestamp><DateUtc dt:dt="string">2019-05-15T13:31:05Z</DateUtc></StartTime><FrequencyChanges><FrequencyChange><Frequency dt:dt="r8">2240905</Frequency><Timestamp dt:dt="r8">48415865077207</Timestamp><Current dt:d…	Fullexp_AAB-42-1	60.006	Keyboard	1.0.0.324	1	Keyboard	-1300790825	Full	3.0.3.60	3.0.3.60	05-15-2019	15.05.2019 13:31:06	15:31:06	3.0.3.43	4		Keyboard	1	1	1				Keyboard				BlockProcOrgan	ExpList		64							150			10				cd_printer.wav
Fullexp_AAB	42	1		<?xml version="1.0"?>\n<Clock xmlns:dt="urn:schemas-microsoft-com:datatypes"><Description dt:dt="string">E-Prime Primary Realtime Clock</Description><StartTime><Timestamp dt:dt="int">0</Timestamp><DateUtc dt:dt="string">2019-05-15T13:31:05Z</DateUtc></StartTime><FrequencyChanges><FrequencyChange><Frequency dt:dt="r8">2240905</Frequency><Timestamp dt:dt="r8">48415865077207</Timestamp><Current dt:d…	Fullexp_AAB-42-1	60.006	Keyboard	1.0.0.324	1	Keyboard	-1300790825	Full	3.0.3.60	3.0.3.60	05-15-2019	15.05.2019 13:31:06	15:31:06	3.0.3.43	5		Keyboard	2	1	2								BlockProcVoice	ExpList	Keyboard	1							150	24						hammering_nail.wav
Fullexp_AAB	42	1		<?xml version="1.0"?>\n<Clock xmlns:dt="urn:schemas-microsoft-com:datatypes"><Description dt:dt="string">E-Prime Primary Realtime Clock</Description><StartTime><Timestamp dt:dt="int">0</Timestamp><DateUtc dt:dt="string">2019-05-15T13:31:05Z</DateUtc></StartTime><FrequencyChanges><FrequencyChange><Frequency dt:dt="r8">2240905</Frequency><Timestamp dt:dt="r8">48415865077207</Timestamp><Current dt:d…	Fullexp_AAB-42-1	60.006	Keyboard	1.0.0.324	1	Keyboard	-1300790825	Full	3.0.3.60	3.0.3.60	05-15-2019	15.05.2019 13:31:06	15:31:06	3.0.3.43	5		Keyboard	2	1	2								BlockProcVoice	ExpList	Keyboard	2							150	28						knife_sharpening.wav
Fullexp_AAB	42	1		<?xml version="1.0"?>\n<Clock xmlns:dt="urn:schemas-microsoft-com:datatypes"><Description dt:dt="string">E-Prime Primary Realtime Clock</Description><StartTime><Timestamp dt:dt="int">0</Timestamp><DateUtc dt:dt="string">2019-05-15T13:31:05Z</DateUtc></StartTime><FrequencyChanges><FrequencyChange><Frequency dt:dt="r8">2240905</Frequency><Timestamp dt:dt="r8">48415865077207</Timestamp><Current dt:d…	Fullexp_AAB-42-1	60.006	Keyboard	1.0.0.324	1	Keyboard	-1300790825	Full	3.0.3.60	3.0.3.60	05-15-2019	15.05.2019 13:31:06	15:31:06	3.0.3.43	5		Keyboard	2	1	2								BlockProcVoice	ExpList	Keyboard	3							150	5						bell.wav
Fullexp_AAB	42	1		<?xml version="1.0"?>\n<Clock xmlns:dt="urn:schemas-microsoft-com:datatypes"><Description dt:dt="string">E-Prime Primary Realtime Clock</Description><StartTime><Timestamp dt:dt="int">0</Timestamp><DateUtc dt:dt="string">2019-05-15T13:31:05Z</DateUtc></StartTime><FrequencyChanges><FrequencyChange><Frequency dt:dt="r8">2240905</Frequency><Timestamp dt:dt="r8">48415865077207</Timestamp><Current dt:d…	Fullexp_AAB-42-1	60.006	Keyboard	1.0.0.324	1	Keyboard	-1300790825	Full	3.0.3.60	3.0.3.60	05-15-2019	15.05.2019 13:31:06	15:31:06	3.0.3.43	5		Keyboard	2	1	2								BlockProcVoice	ExpList	Keyboard	4							150	7						bike_bell_2.wav
Fullexp_AAB	42	1		<?xml version="1.0"?>\n<Clock xmlns:dt="urn:schemas-microsoft-com:datatypes"><Description dt:dt="string">E-Prime Primary Realtime Clock</Description><StartTime><Timestamp dt:dt="int">0</Timestamp><DateUtc dt:dt="string">2019-05-15T13:31:05Z</DateUtc></StartTime><FrequencyChanges><FrequencyChange><Frequency dt:dt="r8">2240905</Frequency><Timestamp dt:dt="r8">48415865077207</Timestamp><Current dt:d…	Fullexp_AAB-42-1	60.006	Keyboard	1.0.0.324	1	Keyboard	-1300790825	Full	3.0.3.60	3.0.3.60	05-15-2019	15.05.2019 13:31:06	15:31:06	3.0.3.43	5		Keyboard	2	1	2								BlockProcVoice	ExpList	Keyboard	5							150	38						pool_balls.wav
Fullexp_AAB	42	1		<?xml version="1.0"?>\n<Clock xmlns:dt="urn:schemas-microsoft-com:datatypes"><Description dt:dt="string">E-Prime Primary Realtime Clock</Description><StartTime><Timestamp dt:dt="int">0</Timestamp><DateUtc dt:dt="string">2019-05-15T13:31:05Z</DateUtc></StartTime><FrequencyChanges><FrequencyChange><Frequency dt:dt="r8">2240905</Frequency><Timestamp dt:dt="r8">48415865077207</Timestamp><Current dt:d…	Fullexp_AAB-42-1	60.006	Keyboard	1.0.0.324	1	Keyboard	-1300790825	Full	3.0.3.60	3.0.3.60	05-15-2019	15.05.2019 13:31:06	15:31:06	3.0.3.43	5		Keyboard	2	1	2								BlockProcVoice	ExpList	Keyboard	6							150	12						clock_ticking.wav
Fullexp_AAB	42	1		<?xml version="1.0"?>\n<Clock xmlns:dt="urn:schemas-microsoft-com:datatypes"><Description dt:dt="string">E-Prime Primary Realtime Clock</Description><StartTime><Timestamp dt:dt="int">0</Timestamp><DateUtc dt:dt="string">2019-05-15T13:31:05Z</DateUtc></StartTime><FrequencyChanges><FrequencyChange><Frequency dt:dt="r8">2240905</Frequency><Timestamp dt:dt="r8">48415865077207</Timestamp><Current dt:d…	Fullexp_AAB-42-1	60.006	Keyboard	1.0.0.324	1	Keyboard	-1300790825	Full	3.0.3.60	3.0.3.60	05-15-2019	15.05.2019 13:31:06	15:31:06	3.0.3.43	5		Keyboard	2	1	2								BlockProcVoice	ExpList	Keyboard	7							150	40						register.wav
Fullexp_AAB	42	1		<?xml version="1.0"?>\n<Clock xmlns:dt="urn:schemas-microsoft-com:datatypes"><Description dt:dt="string">E-Prime Primary Realtime Clock</Description><StartTime><Timestamp dt:dt="int">0</Timestamp><DateUtc dt:dt="string">2019-05-15T13:31:05Z</DateUtc></StartTime><FrequencyChanges><FrequencyChange><Frequency dt:dt="r8">2240905</Frequency><Timestamp dt:dt="r8">48415865077207</Timestamp><Current dt:d…	Fullexp_AAB-42-1	60.006	Keyboard	1.0.0.324	1	Keyboard	-1300790825	Full	3.0.3.60	3.0.3.60	05-15-2019	15.05.2019 13:31:06	15:31:06	3.0.3.43	5		Keyboard	2	1	2								BlockProcVoice	ExpList	Keyboard	8							150	10						cd_printer.wav
Fullexp_AAB	42	1		<?xml version="1.0"?>\n<Clock xmlns:dt="urn:schemas-microsoft-com:datatypes"><Description dt:dt="string">E-Prime Primary Realtime Clock</Description><StartTime><Timestamp dt:dt="int">0</Timestamp><DateUtc dt:dt="string">2019-05-15T13:31:05Z</DateUtc></StartTime><FrequencyChanges><FrequencyChange><Frequency dt:dt="r8">2240905</Frequency><Timestamp dt:dt="r8">48415865077207</Timestamp><Current dt:d…	Fullexp_AAB-42-1	60.006	Keyboard	1.0.0.324	1	Keyboard	-1300790825	Full	3.0.3.60	3.0.3.60	05-15-2019	15.05.2019 13:31:06	15:31:06	3.0.3.43	5		Keyboard	2	1	2								BlockProcVoice	ExpList	Keyboard	9							150	32						lighter.wav
Fullexp_AAB	42	1		<?xml version="1.0"?>\n<Clock xmlns:dt="urn:schemas-microsoft-com:datatypes"><Description dt:dt="string">E-Prime Primary Realtime Clock</Description><StartTime><Timestamp dt:dt="int">0</Timestamp><DateUtc dt:dt="string">2019-05-15T13:31:05Z</DateUtc></StartTime><FrequencyChanges><FrequencyChange><Frequency dt:dt="r8">2240905</Frequency><Timestamp dt:dt="r8">48415865077207</Timestamp><Current dt:d…	Fullexp_AAB-42-1	60.006	Keyboard	1.0.0.324	1	Keyboard	-1300790825	Full	3.0.3.60	3.0.3.60	05-15-2019	15.05.2019 13:31:06	15:31:06	3.0.3.43	5		Keyboard	2	1	2								BlockProcVoice	ExpList	Keyboard	10							150	39						pouring_water.wav
Fullexp_AAB	42	1		<?xml version="1.0"?>\n<Clock xmlns:dt="urn:schemas-microsoft-com:datatypes"><Description dt:dt="string">E-Prime Primary Realtime Clock</Description><StartTime><Timestamp dt:dt="int">0</Timestamp><DateUtc dt:dt="string">2019-05-15T13:31:05Z</DateUtc></StartTime><FrequencyChanges><FrequencyChange><Frequency dt:dt="r8">2240905</Frequency><Timestamp dt:dt="r8">48415865077207</Timestamp><Current dt:d…	Fullexp_AAB-42-1	60.006	Keyboard	1.0.0.324	1	Keyboard	-1300790825	Full	3.0.3.60	3.0.3.60	05-15-2019	15.05.2019 13:31:06	15:31:06	3.0.3.43	5		Keyboard	2	1	2								BlockProcVoice	ExpList	Keyboard	11							150	22						glass.wav
Fullexp_AAB	42	1		<?xml version="1.0"?>\n<Clock xmlns:dt="urn:schemas-microsoft-com:datatypes"><Description dt:dt="string">E-Prime Primary Realtime Clock</Description><StartTime><Timestamp dt:dt="int">0</Timestamp><DateUtc dt:dt="string">2019-05-15T13:31:05Z</DateUtc></StartTime><FrequencyChanges><FrequencyChange><Frequency dt:dt="r8">2240905</Frequency><Timestamp dt:dt="r8">48415865077207</Timestamp><Current dt:d…	Fullexp_AAB-42-1	60.006	Keyboard	1.0.0.324	1	Keyboard	-1300790825	Full	3.0.3.60	3.0.3.60	05-15-2019	15.05.2019 13:31:06	15:31:06	3.0.3.43	5		Keyboard	2	1	2								BlockProcVoice	ExpList	Keyboard	12							150	16						coins_fall.wav
Fullexp_AAB	42	1		<?xml version="1.0"?>\n<Clock xmlns:dt="urn:schemas-microsoft-com:datatypes"><Description dt:dt="string">E-Prime Primary Realtime Clock</Description><StartTime><Timestamp dt:dt="int">0</Timestamp><DateUtc dt:dt="string">2019-05-15T13:31:05Z</DateUtc></StartTime><FrequencyChanges><FrequencyChange><Frequency dt:dt="r8">2240905</Frequency><Timestamp dt:dt="r8">48415865077207</Timestamp><Current dt:d…	Fullexp_AAB-42-1	60.006	Keyboard	1.0.0.324	1	Keyboard	-1300790825	Full	3.0.3.60	3.0.3.60	05-15-2019	15.05.2019 13:31:06	15:31:06	3.0.3.43	5		Keyboard	2	1	2								BlockProcVoice	ExpList	Keyboard	13							150	11						chainsaw.wav
Fullexp_AAB	42	1		<?xml version="1.0"?>\n<Clock xmlns:dt="urn:schemas-microsoft-com:datatypes"><Description dt:dt="string">E-Prime Primary Realtime Clock</Description><StartTime><Timestamp dt:dt="int">0</Timestamp><DateUtc dt:dt="string">2019-05-15T13:31:05Z</DateUtc></StartTime><FrequencyChanges><FrequencyChange><Frequency dt:dt="r8">2240905</Frequency><Timestamp dt:dt="r8">48415865077207</Timestamp><Current dt:d…	Fullexp_AAB-42-1	60.006	Keyboard	1.0.0.324	1	Keyboard	-1300790825	Full	3.0.3.60	3.0.3.60	05-15-2019	15.05.2019 13:31:06	15:31:06	3.0.3.43	5		Keyboard	2	1	2								BlockProcVoice	ExpList	Keyboard	14							150	31						lawn_mower.wav
Fullexp_AAB	42	1		<?xml version="1.0"?>\n<Clock xmlns:dt="urn:schemas-microsoft-com:datatypes"><Description dt:dt="string">E-Prime Primary Realtime Clock</Description><StartTime><Timestamp dt:dt="int">0</Timestamp><DateUtc dt:dt="string">2019-05-15T13:31:05Z</DateUtc></StartTime><FrequencyChanges><FrequencyChange><Frequency dt:dt="r8">2240905</Frequency><Timestamp dt:dt="r8">48415865077207</Timestamp><Current dt:d…	Fullexp_AAB-42-1	60.006	Keyboard	1.0.0.324	1	Keyboard	-1300790825	Full	3.0.3.60	3.0.3.60	05-15-2019	15.05.2019 13:31:06	15:31:06	3.0.3.43	5		Keyboard	2	1	2								BlockProcVoice	ExpList	Keyboard	15							150	30						knocking_window.wav
Fullexp_AAB	42	1		<?xml version="1.0"?>\n<Clock xmlns:dt="urn:schemas-microsoft-com:datatypes"><Description dt:dt="string">E-Prime Primary Realtime Clock</Description><StartTime><Timestamp dt:dt="int">0</Timestamp><DateUtc dt:dt="string">2019-05-15T13:31:05Z</DateUtc></StartTime><FrequencyChanges><FrequencyChange><Frequency dt:dt="r8">2240905</Frequency><Timestamp dt:dt="r8">48415865077207</Timestamp><Current dt:d…	Fullexp_AAB-42-1	60.006	Keyboard	1.0.0.324	1	Keyboard	-1300790825	Full	3.0.3.60	3.0.3.60	05-15-2019	15.05.2019 13:31:06	15:31:06	3.0.3.43	5		Keyboard	2	1	2								BlockProcVoice	ExpList	Keyboard	16							150	28						knife_sharpening.wav
Fullexp_AAB	42	1		<?xml version="1.0"?>\n<Clock xmlns:dt="urn:schemas-microsoft-com:datatypes"><Description dt:dt="string">E-Prime Primary Realtime Clock</Description><StartTime><Timestamp dt:dt="int">0</Timestamp><DateUtc dt:dt="string">2019-05-15T13:31:05Z</DateUtc></StartTime><FrequencyChanges><FrequencyChange><Frequency dt:dt="r8">2240905</Frequency><Timestamp dt:dt="r8">48415865077207</Timestamp><Current dt:d…	Fullexp_AAB-42-1	60.006	Keyboard	1.0.0.324	1	Keyboard	-1300790825	Full	3.0.3.60	3.0.3.60	05-15-2019	15.05.2019 13:31:06	15:31:06	3.0.3.43	5		Keyboard	2	1	2								BlockProcVoice	ExpList	Keyboard	17							150	35						mouse_click.wav
Fullexp_AAB	42	1		<?xml version="1.0"?>\n<Clock xmlns:dt="urn:schemas-microsoft-com:datatypes"><Description dt:dt="string">E-Prime Primary Realtime Clock</Description><StartTime><Timestamp dt:dt="int">0</Timestamp><DateUtc dt:dt="string">2019-05-15T13:31:05Z</DateUtc></StartTime><FrequencyChanges><FrequencyChange><Frequency dt:dt="r8">2240905</Frequency><Timestamp dt:dt="r8">48415865077207</Timestamp><Current dt:d…	Fullexp_AAB-42-1	60.006	Keyboard	1.0.0.324	1	Keyboard	-1300790825	Full	3.0.3.60	3.0.3.60	05-15-2019	15.05.2019 13:31:06	15:31:06	3.0.3.43	5		Keyboard	2	1	2								BlockProcVoice	ExpList	Keyboard	18							150	36						paperturning.wav
Fullexp_AAB	42	1		<?xml version="1.0"?>\n<Clock xmlns:dt="urn:schemas-microsoft-com:datatypes"><Description dt:dt="string">E-Prime Primary Realtime Clock</Description><StartTime><Timestamp dt:dt="int">0</Timestamp><DateUtc dt:dt="string">2019-05-15T13:31:05Z</DateUtc></StartTime><FrequencyChanges><FrequencyChange><Frequency dt:dt="r8">2240905</Frequency><Timestamp dt:dt="r8">48415865077207</Timestamp><Current dt:d…	Fullexp_AAB-42-1	60.006	Keyboard	1.0.0.324	1	Keyboard	-1300790825	Full	3.0.3.60	3.0.3.60	05-15-2019	15.05.2019 13:31:06	15:31:06	3.0.3.43	5		Keyboard	2	1	2								BlockProcVoice	ExpList	Keyboard	19							150	14						coffee_grinder.wav
Fullexp_AAB	42	1		<?xml version="1.0"?>\n<Clock xmlns:dt="urn:schemas-microsoft-com:datatypes"><Description dt:dt="string">E-Prime Primary Realtime Clock</Description><StartTime><Timestamp dt:dt="int">0</Timestamp><DateUtc dt:dt="string">2019-05-15T13:31:05Z</DateUtc></StartTime><FrequencyChanges><FrequencyChange><Frequency dt:dt="r8">2240905</Frequency><Timestamp dt:dt="r8">48415865077207</Timestamp><Current dt:d…	Fullexp_AAB-42-1	60.006	Keyboard	1.0.0.324	1	Keyboard	-1300790825	Full	3.0.3.60	3.0.3.60	05-15-2019	15.05.2019 13:31:06	15:31:06	3.0.3.43	5		Keyboard	2	1	2								BlockProcVoice	ExpList	Keyboard	20							150	5						bell.wav
Fullexp_AAB	42	1		<?xml version="1.0"?>\n<Clock xmlns:dt="urn:schemas-microsoft-com:datatypes"><Description dt:dt="string">E-Prime Primary Realtime Clock</Description><StartTime><Timestamp dt:dt="int">0</Timestamp><DateUtc dt:dt="string">2019-05-15T13:31:05Z</DateUtc></StartTime><FrequencyChanges><FrequencyChange><Frequency dt:dt="r8">2240905</Frequency><Timestamp dt:dt="r8">48415865077207</Timestamp><Current dt:d…	Fullexp_AAB-42-1	60.006	Keyboard	1.0.0.324	1	Keyboard	-1300790825	Full	3.0.3.60	3.0.3.60	05-15-2019	15.05.2019 13:31:06	15:31:06	3.0.3.43	5		Keyboard	2	1	2								BlockProcVoice	ExpList	Keyboard	21							150	1						ballcarpet.wav
Fullexp_AAB	42	1		<?xml version="1.0"?>\n<Clock xmlns:dt="urn:schemas-microsoft-com:datatypes"><Description dt:dt="string">E-Prime Primary Realtime Clock</Description><StartTime><Timestamp dt:dt="int">0</Timestamp><DateUtc dt:dt="string">2019-05-15T13:31:05Z</DateUtc></StartTime><FrequencyChanges><FrequencyChange><Frequency dt:dt="r8">2240905</Frequency><Timestamp dt:dt="r8">48415865077207</Timestamp><Current dt:d…	Fullexp_AAB-42-1	60.006	Keyboard	1.0.0.324	1	Keyboard	-1300790825	Full	3.0.3.60	3.0.3.60	05-15-2019	15.05.2019 13:31:06	15:31:06	3.0.3.43	5		Keyboard	2	1	2								BlockProcVoice	ExpList	Keyboard	22							150	13						clown_honk.wav
Fullexp_AAB	42	1		<?xml version="1.0"?>\n<Clock xmlns:dt="urn:schemas-microsoft-com:datatypes"><Description dt:dt="string">E-Prime Primary Realtime Clock</Description><StartTime><Timestamp dt:dt="int">0</Timestamp><DateUtc dt:dt="string">2019-05-15T13:31:05Z</DateUtc></StartTime><FrequencyChanges><FrequencyChange><Frequency dt:dt="r8">2240905</Frequency><Timestamp dt:dt="r8">48415865077207</Timestamp><Current dt:d…	Fullexp_AAB-42-1	60.006	Keyboard	1.0.0.324	1	Keyboard	-1300790825	Full	3.0.3.60	3.0.3.60	05-15-2019	15.05.2019 13:31:06	15:31:06	3.0.3.43	5		Keyboard	2	1	2								BlockProcVoice	ExpList	Keyboard	23							150	26						keyboard.wav
Fullexp_AAB	42	1		<?xml version="1.0"?>\n<Clock xmlns:dt="urn:schemas-microsoft-com:datatypes"><Description dt:dt="string">E-Prime Primary Realtime Clock</Description><StartTime><Timestamp dt:dt="int">0</Timestamp><DateUtc dt:dt="string">2019-05-15T13:31:05Z</DateUtc></StartTime><FrequencyChanges><FrequencyChange><Frequency dt:dt="r8">2240905</Frequency><Timestamp dt:dt="r8">48415865077207</Timestamp><Current dt:d…	Fullexp_AAB-42-1	60.006	Keyboard	1.0.0.324	1	Keyboard	-1300790825	Full	3.0.3.60	3.0.3.60	05-15-2019	15.05.2019 13:31:06	15:31:06	3.0.3.43	5		Keyboard	2	1	2								BlockProcVoice	ExpList	Keyboard	24							150	11						chainsaw.wav
Fullexp_AAB	42	1		<?xml version="1.0"?>\n<Clock xmlns:dt="urn:schemas-microsoft-com:datatypes"><Description dt:dt="string">E-Prime Primary Realtime Clock</Description><StartTime><Timestamp dt:dt="int">0</Timestamp><DateUtc dt:dt="string">2019-05-15T13:31:05Z</DateUtc></StartTime><FrequencyChanges><FrequencyChange><Frequency dt:dt="r8">2240905</Frequency><Timestamp dt:dt="r8">48415865077207</Timestamp><Current dt:d…	Fullexp_AAB-42-1	60.006	Keyboard	1.0.0.324	1	Keyboard	-1300790825	Full	3.0.3.60	3.0.3.60	05-15-2019	15.05.2019 13:31:06	15:31:06	3.0.3.43	5		Keyboard	2	1	2								BlockProcVoice	ExpList	Keyboard	25							150	3						ballkick.wav
Fullexp_AAB	42	1		<?xml version="1.0"?>\n<Clock xmlns:dt="urn:schemas-microsoft-com:datatypes"><Description dt:dt="string">E-Prime Primary Realtime Clock</Description><StartTime><Timestamp dt:dt="int">0</Timestamp><DateUtc dt:dt="string">2019-05-15T13:31:05Z</DateUtc></StartTime><FrequencyChanges><FrequencyChange><Frequency dt:dt="r8">2240905</Frequency><Timestamp dt:dt="r8">48415865077207</Timestamp><Current dt:d…	Fullexp_AAB-42-1	60.006	Keyboard	1.0.0.324	1	Keyboard	-1300790825	Full	3.0.3.60	3.0.3.60	05-15-2019	15.05.2019 13:31:06	15:31:06	3.0.3.43	5		Keyboard	2	1	2								BlockProcVoice	ExpList	Keyboard	26							150	31						lawn_mower.wav
Fullexp_AAB	42	1		<?xml version="1.0"?>\n<Clock xmlns:dt="urn:schemas-microsoft-com:datatypes"><Description dt:dt="string">E-Prime Primary Realtime Clock</Description><StartTime><Timestamp dt:dt="int">0</Timestamp><DateUtc dt:dt="string">2019-05-15T13:31:05Z</DateUtc></StartTime><FrequencyChanges><FrequencyChange><Frequency dt:dt="r8">2240905</Frequency><Timestamp dt:dt="r8">48415865077207</Timestamp><Current dt:d…	Fullexp_AAB-42-1	60.006	Keyboard	1.0.0.324	1	Keyboard	-1300790825	Full	3.0.3.60	3.0.3.60	05-15-2019	15.05.2019 13:31:06	15:31:06	3.0.3.43	5		Keyboard	2	1	2								BlockProcVoice	ExpList	Keyboard	27							150	10						cd_printer.wav
Fullexp_AAB	42	1		<?xml version="1.0"?>\n<Clock xmlns:dt="urn:schemas-microsoft-com:datatypes"><Description dt:dt="string">E-Prime Primary Realtime Clock</Description><StartTime><Timestamp dt:dt="int">0</Timestamp><DateUtc dt:dt="string">2019-05-15T13:31:05Z</DateUtc></StartTime><FrequencyChanges><FrequencyChange><Frequency dt:dt="r8">2240905</Frequency><Timestamp dt:dt="r8">48415865077207</Timestamp><Current dt:d…	Fullexp_AAB-42-1	60.006	Keyboard	1.0.0.324	1	Keyboard	-1300790825	Full	3.0.3.60	3.0.3.60	05-15-2019	15.05.2019 13:31:06	15:31:06	3.0.3.43	5		Keyboard	2	1	2								BlockProcVoice	ExpList	Keyboard	28							150	35						mouse_click.wav
Fullexp_AAB	42	1		<?xml version="1.0"?>\n<Clock xmlns:dt="urn:schemas-microsoft-com:datatypes"><Description dt:dt="string">E-Prime Primary Realtime Clock</Description><StartTime><Timestamp dt:dt="int">0</Timestamp><DateUtc dt:dt="string">2019-05-15T13:31:05Z</DateUtc></StartTime><FrequencyChanges><FrequencyChange><Frequency dt:dt="r8">2240905</Frequency><Timestamp dt:dt="r8">48415865077207</Timestamp><Current dt:d…	Fullexp_AAB-42-1	60.006	Keyboard	1.0.0.324	1	Keyboard	-1300790825	Full	3.0.3.60	3.0.3.60	05-15-2019	15.05.2019 13:31:06	15:31:06	3.0.3.43	5		Keyboard	2	1	2								BlockProcVoice	ExpList	Keyboard	29							150	12						clock_ticking.wav
Fullexp_AAB	42	1		<?xml version="1.0"?>\n<Clock xmlns:dt="urn:schemas-microsoft-com:datatypes"><Description dt:dt="string">E-Prime Primary Realtime Clock</Description><StartTime><Timestamp dt:dt="int">0</Timestamp><DateUtc dt:dt="string">2019-05-15T13:31:05Z</DateUtc></StartTime><FrequencyChanges><FrequencyChange><Frequency dt:dt="r8">2240905</Frequency><Timestamp dt:dt="r8">48415865077207</Timestamp><Current dt:d…	Fullexp_AAB-42-1	60.006	Keyboard	1.0.0.324	1	Keyboard	-1300790825	Full	3.0.3.60	3.0.3.60	05-15-2019	15.05.2019 13:31:06	15:31:06	3.0.3.43	5		Keyboard	2	1	2								BlockProcVoice	ExpList	Keyboard	30							150	45						toaster.wav
Fullexp_AAB	42	1		<?xml version="1.0"?>\n<Clock xmlns:dt="urn:schemas-microsoft-com:datatypes"><Description dt:dt="string">E-Prime Primary Realtime Clock</Description><StartTime><Timestamp dt:dt="int">0</Timestamp><DateUtc dt:dt="string">2019-05-15T13:31:05Z</DateUtc></StartTime><FrequencyChanges><FrequencyChange><Frequency dt:dt="r8">2240905</Frequency><Timestamp dt:dt="r8">48415865077207</Timestamp><Current dt:d…	Fullexp_AAB-42-1	60.006	Keyboard	1.0.0.324	1	Keyboard	-1300790825	Full	3.0.3.60	3.0.3.60	05-15-2019	15.05.2019 13:31:06	15:31:06	3.0.3.43	5		Keyboard	2	1	2								BlockProcVoice	ExpList	Keyboard	31							150	22						glass.wav
Fullexp_AAB	42	1		<?xml version="1.0"?>\n<Clock xmlns:dt="urn:schemas-microsoft-com:datatypes"><Description dt:dt="string">E-Prime Primary Realtime Clock</Description><StartTime><Timestamp dt:dt="int">0</Timestamp><DateUtc dt:dt="string">2019-05-15T13:31:05Z</DateUtc></StartTime><FrequencyChanges><FrequencyChange><Frequency dt:dt="r8">2240905</Frequency><Timestamp dt:dt="r8">48415865077207</Timestamp><Current dt:d…	Fullexp_AAB-42-1	60.006	Keyboard	1.0.0.324	1	Keyboard	-1300790825	Full	3.0.3.60	3.0.3.60	05-15-2019	15.05.2019 13:31:06	15:31:06	3.0.3.43	5		Keyboard	2	1	2								BlockProcVoice	ExpList	Keyboard	32							150	12						clock_ticking.wav
Fullexp_AAB	42	1		<?xml version="1.0"?>\n<Clock xmlns:dt="urn:schemas-microsoft-com:datatypes"><Description dt:dt="string">E-Prime Primary Realtime Clock</Description><StartTime><Timestamp dt:dt="int">0</Timestamp><DateUtc dt:dt="string">2019-05-15T13:31:05Z</DateUtc></StartTime><FrequencyChanges><FrequencyChange><Frequency dt:dt="r8">2240905</Frequency><Timestamp dt:dt="r8">48415865077207</Timestamp><Current dt:d…	Fullexp_AAB-42-1	60.006	Keyboard	1.0.0.324	1	Keyboard	-1300790825	Full	3.0.3.60	3.0.3.60	05-15-2019	15.05.2019 13:31:06	15:31:06	3.0.3.43	5		Keyboard	2	1	2								BlockProcVoice	ExpList	Keyboard	33							150	40						register.wav
Fullexp_AAB	42	1		<?xml version="1.0"?>\n<Clock xmlns:dt="urn:schemas-microsoft-com:datatypes"><Description dt:dt="string">E-Prime Primary Realtime Clock</Description><StartTime><Timestamp dt:dt="int">0</Timestamp><DateUtc dt:dt="string">2019-05-15T13:31:05Z</DateUtc></StartTime><FrequencyChanges><FrequencyChange><Frequency dt:dt="r8">2240905</Frequency><Timestamp dt:dt="r8">48415865077207</Timestamp><Current dt:d…	Fullexp_AAB-42-1	60.006	Keyboard	1.0.0.324	1	Keyboard	-1300790825	Full	3.0.3.60	3.0.3.60	05-15-2019	15.05.2019 13:31:06	15:31:06	3.0.3.43	5		Keyboard	2	1	2								BlockProcVoice	ExpList	Keyboard	34							150	45						toaster.wav
Fullexp_AAB	42	1		<?xml version="1.0"?>\n<Clock xmlns:dt="urn:schemas-microsoft-com:datatypes"><Description dt:dt="string">E-Prime Primary Realtime Clock</Description><StartTime><Timestamp dt:dt="int">0</Timestamp><DateUtc dt:dt="string">2019-05-15T13:31:05Z</DateUtc></StartTime><FrequencyChanges><FrequencyChange><Frequency dt:dt="r8">2240905</Frequency><Timestamp dt:dt="r8">48415865077207</Timestamp><Current dt:d…	Fullexp_AAB-42-1	60.006	Keyboard	1.0.0.324	1	Keyboard	-1300790825	Full	3.0.3.60	3.0.3.60	05-15-2019	15.05.2019 13:31:06	15:31:06	3.0.3.43	5		Keyboard	2	1	2								BlockProcVoice	ExpList	Keyboard	35							150	30						knocking_window.wav
Fullexp_AAB	42	1		<?xml version="1.0"?>\n<Clock xmlns:dt="urn:schemas-microsoft-com:datatypes"><Description dt:dt="string">E-Prime Primary Realtime Clock</Description><StartTime><Timestamp dt:dt="int">0</Timestamp><DateUtc dt:dt="string">2019-05-15T13:31:05Z</DateUtc></StartTime><FrequencyChanges><FrequencyChange><Frequency dt:dt="r8">2240905</Frequency><Timestamp dt:dt="r8">48415865077207</Timestamp><Current dt:d…	Fullexp_AAB-42-1	60.006	Keyboard	1.0.0.324	1	Keyboard	-1300790825	Full	3.0.3.60	3.0.3.60	05-15-2019	15.05.2019 13:31:06	15:31:06	3.0.3.43	5		Keyboard	2	1	2								BlockProcVoice	ExpList	Keyboard	36							150	35						mouse_click.wav
Fullexp_AAB	42	1		<?xml version="1.0"?>\n<Clock xmlns:dt="urn:schemas-microsoft-com:datatypes"><Description dt:dt="string">E-Prime Primary Realtime Clock</Description><StartTime><Timestamp dt:dt="int">0</Timestamp><DateUtc dt:dt="string">2019-05-15T13:31:05Z</DateUtc></StartTime><FrequencyChanges><FrequencyChange><Frequency dt:dt="r8">2240905</Frequency><Timestamp dt:dt="r8">48415865077207</Timestamp><Current dt:d…	Fullexp_AAB-42-1	60.006	Keyboard	1.0.0.324	1	Keyboard	-1300790825	Full	3.0.3.60	3.0.3.60	05-15-2019	15.05.2019 13:31:06	15:31:06	3.0.3.43	5		Keyboard	2	1	2								BlockProcVoice	ExpList	Keyboard	37							150	12						clock_ticking.wav
Fullexp_AAB	42	1		<?xml version="1.0"?>\n<Clock xmlns:dt="urn:schemas-microsoft-com:datatypes"><Description dt:dt="string">E-Prime Primary Realtime Clock</Description><StartTime><Timestamp dt:dt="int">0</Timestamp><DateUtc dt:dt="string">2019-05-15T13:31:05Z</DateUtc></StartTime><FrequencyChanges><FrequencyChange><Frequency dt:dt="r8">2240905</Frequency><Timestamp dt:dt="r8">48415865077207</Timestamp><Current dt:d…	Fullexp_AAB-42-1	60.006	Keyboard	1.0.0.324	1	Keyboard	-1300790825	Full	3.0.3.60	3.0.3.60	05-15-2019	15.05.2019 13:31:06	15:31:06	3.0.3.43	5		Keyboard	2	1	2								BlockProcVoice	ExpList	Keyboard	38							150	44						telephone.wav
Fullexp_AAB	42	1		<?xml version="1.0"?>\n<Clock xmlns:dt="urn:schemas-microsoft-com:datatypes"><Description dt:dt="string">E-Prime Primary Realtime Clock</Description><StartTime><Timestamp dt:dt="int">0</Timestamp><DateUtc dt:dt="string">2019-05-15T13:31:05Z</DateUtc></StartTime><FrequencyChanges><FrequencyChange><Frequency dt:dt="r8">2240905</Frequency><Timestamp dt:dt="r8">48415865077207</Timestamp><Current dt:d…	Fullexp_AAB-42-1	60.006	Keyboard	1.0.0.324	1	Keyboard	-1300790825	Full	3.0.3.60	3.0.3.60	05-15-2019	15.05.2019 13:31:06	15:31:06	3.0.3.43	5		Keyboard	2	1	2								BlockProcVoice	ExpList	Keyboard	39							150	13						clown_honk.wav
Fullexp_AAB	42	1		<?xml version="1.0"?>\n<Clock xmlns:dt="urn:schemas-microsoft-com:datatypes"><Description dt:dt="string">E-Prime Primary Realtime Clock</Description><StartTime><Timestamp dt:dt="int">0</Timestamp><DateUtc dt:dt="string">2019-05-15T13:31:05Z</DateUtc></StartTime><FrequencyChanges><FrequencyChange><Frequency dt:dt="r8">2240905</Frequency><Timestamp dt:dt="r8">48415865077207</Timestamp><Current dt:d…	Fullexp_AAB-42-1	60.006	Keyboard	1.0.0.324	1	Keyboard	-1300790825	Full	3.0.3.60	3.0.3.60	05-15-2019	15.05.2019 13:31:06	15:31:06	3.0.3.43	5		Keyboard	2	1	2								BlockProcVoice	ExpList	Keyboard	40							150	2						ballhit.wav
Fullexp_AAB	42	1		<?xml version="1.0"?>\n<Clock xmlns:dt="urn:schemas-microsoft-com:datatypes"><Description dt:dt="string">E-Prime Primary Realtime Clock</Description><StartTime><Timestamp dt:dt="int">0</Timestamp><DateUtc dt:dt="string">2019-05-15T13:31:05Z</DateUtc></StartTime><FrequencyChanges><FrequencyChange><Frequency dt:dt="r8">2240905</Frequency><Timestamp dt:dt="r8">48415865077207</Timestamp><Current dt:d…	Fullexp_AAB-42-1	60.006	Keyboard	1.0.0.324	1	Keyboard	-1300790825	Full	3.0.3.60	3.0.3.60	05-15-2019	15.05.2019 13:31:06	15:31:06	3.0.3.43	5		Keyboard	2	1	2								BlockProcVoice	ExpList	Keyboard	41							150	15						coins.wav
Fullexp_AAB	42	1		<?xml version="1.0"?>\n<Clock xmlns:dt="urn:schemas-microsoft-com:datatypes"><Description dt:dt="string">E-Prime Primary Realtime Clock</Description><StartTime><Timestamp dt:dt="int">0</Timestamp><DateUtc dt:dt="string">2019-05-15T13:31:05Z</DateUtc></StartTime><FrequencyChanges><FrequencyChange><Frequency dt:dt="r8">2240905</Frequency><Timestamp dt:dt="r8">48415865077207</Timestamp><Current dt:d…	Fullexp_AAB-42-1	60.006	Keyboard	1.0.0.324	1	Keyboard	-1300790825	Full	3.0.3.60	3.0.3.60	05-15-2019	15.05.2019 13:31:06	15:31:06	3.0.3.43	5		Keyboard	2	1	2								BlockProcVoice	ExpList	Keyboard	42							150	17						cokecan.wav
Fullexp_AAB	42	1		<?xml version="1.0"?>\n<Clock xmlns:dt="urn:schemas-microsoft-com:datatypes"><Description dt:dt="string">E-Prime Primary Realtime Clock</Description><StartTime><Timestamp dt:dt="int">0</Timestamp><DateUtc dt:dt="string">2019-05-15T13:31:05Z</DateUtc></StartTime><FrequencyChanges><FrequencyChange><Frequency dt:dt="r8">2240905</Frequency><Timestamp dt:dt="r8">48415865077207</Timestamp><Current dt:d…	Fullexp_AAB-42-1	60.006	Keyboard	1.0.0.324	1	Keyboard	-1300790825	Full	3.0.3.60	3.0.3.60	05-15-2019	15.05.2019 13:31:06	15:31:06	3.0.3.43	5		Keyboard	2	1	2								BlockProcVoice	ExpList	Keyboard	43							150	1						ballcarpet.wav
Fullexp_AAB	42	1		<?xml version="1.0"?>\n<Clock xmlns:dt="urn:schemas-microsoft-com:datatypes"><Description dt:dt="string">E-Prime Primary Realtime Clock</Description><StartTime><Timestamp dt:dt="int">0</Timestamp><DateUtc dt:dt="string">2019-05-15T13:31:05Z</DateUtc></StartTime><FrequencyChanges><FrequencyChange><Frequency dt:dt="r8">2240905</Frequency><Timestamp dt:dt="r8">48415865077207</Timestamp><Current dt:d…	Fullexp_AAB-42-1	60.006	Keyboard	1.0.0.324	1	Keyboard	-1300790825	Full	3.0.3.60	3.0.3.60	05-15-2019	15.05.2019 13:31:06	15:31:06	3.0.3.43	5		Keyboard	2	1	2								BlockProcVoice	ExpList	Keyboard	44							150	20						drill.wav
Fullexp_AAB	42	1		<?xml version="1.0"?>\n<Clock xmlns:dt="urn:schemas-microsoft-com:datatypes"><Description dt:dt="string">E-Prime Primary Realtime Clock</Description><StartTime><Timestamp dt:dt="int">0</Timestamp><DateUtc dt:dt="string">2019-05-15T13:31:05Z</DateUtc></StartTime><FrequencyChanges><FrequencyChange><Frequency dt:dt="r8">2240905</Frequency><Timestamp dt:dt="r8">48415865077207</Timestamp><Current dt:d…	Fullexp_AAB-42-1	60.006	Keyboard	1.0.0.324	1	Keyboard	-1300790825	Full	3.0.3.60	3.0.3.60	05-15-2019	15.05.2019 13:31:06	15:31:06	3.0.3.43	5		Keyboard	2	1	2								BlockProcVoice	ExpList	Keyboard	45							150	42						scissors.wav
Fullexp_AAB	42	1		<?xml version="1.0"?>\n<Clock xmlns:dt="urn:schemas-microsoft-com:datatypes"><Description dt:dt="string">E-Prime Primary Realtime Clock</Description><StartTime><Timestamp dt:dt="int">0</Timestamp><DateUtc dt:dt="string">2019-05-15T13:31:05Z</DateUtc></StartTime><FrequencyChanges><FrequencyChange><Frequency dt:dt="r8">2240905</Frequency><Timestamp dt:dt="r8">48415865077207</Timestamp><Current dt:d…	Fullexp_AAB-42-1	60.006	Keyboard	1.0.0.324	1	Keyboard	-1300790825	Full	3.0.3.60	3.0.3.60	05-15-2019	15.05.2019 13:31:06	15:31:06	3.0.3.43	5		Keyboard	2	1	2								BlockProcVoice	ExpList	Keyboard	46							150	32						lighter.wav
Fullexp_AAB	42	1		<?xml version="1.0"?>\n<Clock xmlns:dt="urn:schemas-microsoft-com:datatypes"><Description dt:dt="string">E-Prime Primary Realtime Clock</Description><StartTime><Timestamp dt:dt="int">0</Timestamp><DateUtc dt:dt="string">2019-05-15T13:31:05Z</DateUtc></StartTime><FrequencyChanges><FrequencyChange><Frequency dt:dt="r8">2240905</Frequency><Timestamp dt:dt="r8">48415865077207</Timestamp><Current dt:d…	Fullexp_AAB-42-1	60.006	Keyboard	1.0.0.324	1	Keyboard	-1300790825	Full	3.0.3.60	3.0.3.60	05-15-2019	15.05.2019 13:31:06	15:31:06	3.0.3.43	5		Keyboard	2	1	2								BlockProcVoice	ExpList	Keyboard	47							150	44						telephone.wav
Fullexp_AAB	42	1		<?xml version="1.0"?>\n<Clock xmlns:dt="urn:schemas-microsoft-com:datatypes"><Description dt:dt="string">E-Prime Primary Realtime Clock</Description><StartTime><Timestamp dt:dt="int">0</Timestamp><DateUtc dt:dt="string">2019-05-15T13:31:05Z</DateUtc></StartTime><FrequencyChanges><FrequencyChange><Frequency dt:dt="r8">2240905</Frequency><Timestamp dt:dt="r8">48415865077207</Timestamp><Current dt:d…	Fullexp_AAB-42-1	60.006	Keyboard	1.0.0.324	1	Keyboard	-1300790825	Full	3.0.3.60	3.0.3.60	05-15-2019	15.05.2019 13:31:06	15:31:06	3.0.3.43	5		Keyboard	2	1	2								BlockProcVoice	ExpList	Keyboard	48							150	12						clock_ticking.wav
Fullexp_AAB	42	1		<?xml version="1.0"?>\n<Clock xmlns:dt="urn:schemas-microsoft-com:datatypes"><Description dt:dt="string">E-Prime Primary Realtime Clock</Description><StartTime><Timestamp dt:dt="int">0</Timestamp><DateUtc dt:dt="string">2019-05-15T13:31:05Z</DateUtc></StartTime><FrequencyChanges><FrequencyChange><Frequency dt:dt="r8">2240905</Frequency><Timestamp dt:dt="r8">48415865077207</Timestamp><Current dt:d…	Fullexp_AAB-42-1	60.006	Keyboard	1.0.0.324	1	Keyboard	-1300790825	Full	3.0.3.60	3.0.3.60	05-15-2019	15.05.2019 13:31:06	15:31:06	3.0.3.43	5		Keyboard	2	1	2								BlockProcVoice	ExpList	Keyboard	49							150	48						zipper.wav
Fullexp_AAB	42	1		<?xml version="1.0"?>\n<Clock xmlns:dt="urn:schemas-microsoft-com:datatypes"><Description dt:dt="string">E-Prime Primary Realtime Clock</Description><StartTime><Timestamp dt:dt="int">0</Timestamp><DateUtc dt:dt="string">2019-05-15T13:31:05Z</DateUtc></StartTime><FrequencyChanges><FrequencyChange><Frequency dt:dt="r8">2240905</Frequency><Timestamp dt:dt="r8">48415865077207</Timestamp><Current dt:d…	Fullexp_AAB-42-1	60.006	Keyboard	1.0.0.324	1	Keyboard	-1300790825	Full	3.0.3.60	3.0.3.60	05-15-2019	15.05.2019 13:31:06	15:31:06	3.0.3.43	5		Keyboard	2	1	2								BlockProcVoice	ExpList	Keyboard	50							150	41						sandpaper.wav
Fullexp_AAB	42	1		<?xml version="1.0"?>\n<Clock xmlns:dt="urn:schemas-microsoft-com:datatypes"><Description dt:dt="string">E-Prime Primary Realtime Clock</Description><StartTime><Timestamp dt:dt="int">0</Timestamp><DateUtc dt:dt="string">2019-05-15T13:31:05Z</DateUtc></StartTime><FrequencyChanges><FrequencyChange><Frequency dt:dt="r8">2240905</Frequency><Timestamp dt:dt="r8">48415865077207</Timestamp><Current dt:d…	Fullexp_AAB-42-1	60.006	Keyboard	1.0.0.324	1	Keyboard	-1300790825	Full	3.0.3.60	3.0.3.60	05-15-2019	15.05.2019 13:31:06	15:31:06	3.0.3.43	5		Keyboard	2	1	2								BlockProcVoice	ExpList	Keyboard	51							150	39						pouring_water.wav
Fullexp_AAB	42	1		<?xml version="1.0"?>\n<Clock xmlns:dt="urn:schemas-microsoft-com:datatypes"><Description dt:dt="string">E-Prime Primary Realtime Clock</Description><StartTime><Timestamp dt:dt="int">0</Timestamp><DateUtc dt:dt="string">2019-05-15T13:31:05Z</DateUtc></StartTime><FrequencyChanges><FrequencyChange><Frequency dt:dt="r8">2240905</Frequency><Timestamp dt:dt="r8">48415865077207</Timestamp><Current dt:d…	Fullexp_AAB-42-1	60.006	Keyboard	1.0.0.324	1	Keyboard	-1300790825	Full	3.0.3.60	3.0.3.60	05-15-2019	15.05.2019 13:31:06	15:31:06	3.0.3.43	5		Keyboard	2	1	2								BlockProcVoice	ExpList	Keyboard	52							150	29						knocking_door.wav
Fullexp_AAB	42	1		<?xml version="1.0"?>\n<Clock xmlns:dt="urn:schemas-microsoft-com:datatypes"><Description dt:dt="string">E-Prime Primary Realtime Clock</Description><StartTime><Timestamp dt:dt="int">0</Timestamp><DateUtc dt:dt="string">2019-05-15T13:31:05Z</DateUtc></StartTime><FrequencyChanges><FrequencyChange><Frequency dt:dt="r8">2240905</Frequency><Timestamp dt:dt="r8">48415865077207</Timestamp><Current dt:d…	Fullexp_AAB-42-1	60.006	Keyboard	1.0.0.324	1	Keyboard	-1300790825	Full	3.0.3.60	3.0.3.60	05-15-2019	15.05.2019 13:31:06	15:31:06	3.0.3.43	5		Keyboard	2	1	2								BlockProcVoice	ExpList	Keyboard	53							150	11						chainsaw.wav
Fullexp_AAB	42	1		<?xml version="1.0"?>\n<Clock xmlns:dt="urn:schemas-microsoft-com:datatypes"><Description dt:dt="string">E-Prime Primary Realtime Clock</Description><StartTime><Timestamp dt:dt="int">0</Timestamp><DateUtc dt:dt="string">2019-05-15T13:31:05Z</DateUtc></StartTime><FrequencyChanges><FrequencyChange><Frequency dt:dt="r8">2240905</Frequency><Timestamp dt:dt="r8">48415865077207</Timestamp><Current dt:d…	Fullexp_AAB-42-1	60.006	Keyboard	1.0.0.324	1	Keyboard	-1300790825	Full	3.0.3.60	3.0.3.60	05-15-2019	15.05.2019 13:31:06	15:31:06	3.0.3.43	5		Keyboard	2	1	2								BlockProcVoice	ExpList	Keyboard	54							150	41						sandpaper.wav
Fullexp_AAB	42	1		<?xml version="1.0"?>\n<Clock xmlns:dt="urn:schemas-microsoft-com:datatypes"><Description dt:dt="string">E-Prime Primary Realtime Clock</Description><StartTime><Timestamp dt:dt="int">0</Timestamp><DateUtc dt:dt="string">2019-05-15T13:31:05Z</DateUtc></StartTime><FrequencyChanges><FrequencyChange><Frequency dt:dt="r8">2240905</Frequency><Timestamp dt:dt="r8">48415865077207</Timestamp><Current dt:d…	Fullexp_AAB-42-1	60.006	Keyboard	1.0.0.324	1	Keyboard	-1300790825	Full	3.0.3.60	3.0.3.60	05-15-2019	15.05.2019 13:31:06	15:31:06	3.0.3.43	5		Keyboard	2	1	2								BlockProcVoice	ExpList	Keyboard	55							150	45						toaster.wav
Fullexp_AAB	42	1		<?xml version="1.0"?>\n<Clock xmlns:dt="urn:schemas-microsoft-com:datatypes"><Description dt:dt="string">E-Prime Primary Realtime Clock</Description><StartTime><Timestamp dt:dt="int">0</Timestamp><DateUtc dt:dt="string">2019-05-15T13:31:05Z</DateUtc></StartTime><FrequencyChanges><FrequencyChange><Frequency dt:dt="r8">2240905</Frequency><Timestamp dt:dt="r8">48415865077207</Timestamp><Current dt:d…	Fullexp_AAB-42-1	60.006	Keyboard	1.0.0.324	1	Keyboard	-1300790825	Full	3.0.3.60	3.0.3.60	05-15-2019	15.05.2019 13:31:06	15:31:06	3.0.3.43	5		Keyboard	2	1	2								BlockProcVoice	ExpList	Keyboard	56							150	46						train_whistle.wav
Fullexp_AAB	42	1		<?xml version="1.0"?>\n<Clock xmlns:dt="urn:schemas-microsoft-com:datatypes"><Description dt:dt="string">E-Prime Primary Realtime Clock</Description><StartTime><Timestamp dt:dt="int">0</Timestamp><DateUtc dt:dt="string">2019-05-15T13:31:05Z</DateUtc></StartTime><FrequencyChanges><FrequencyChange><Frequency dt:dt="r8">2240905</Frequency><Timestamp dt:dt="r8">48415865077207</Timestamp><Current dt:d…	Fullexp_AAB-42-1	60.006	Keyboard	1.0.0.324	1	Keyboard	-1300790825	Full	3.0.3.60	3.0.3.60	05-15-2019	15.05.2019 13:31:06	15:31:06	3.0.3.43	5		Keyboard	2	1	2								BlockProcVoice	ExpList	Keyboard	57							150	40						register.wav
Fullexp_AAB	42	1		<?xml version="1.0"?>\n<Clock xmlns:dt="urn:schemas-microsoft-com:datatypes"><Description dt:dt="string">E-Prime Primary Realtime Clock</Description><StartTime><Timestamp dt:dt="int">0</Timestamp><DateUtc dt:dt="string">2019-05-15T13:31:05Z</DateUtc></StartTime><FrequencyChanges><FrequencyChange><Frequency dt:dt="r8">2240905</Frequency><Timestamp dt:dt="r8">48415865077207</Timestamp><Current dt:d…	Fullexp_AAB-42-1	60.006	Keyboard	1.0.0.324	1	Keyboard	-1300790825	Full	3.0.3.60	3.0.3.60	05-15-2019	15.05.2019 13:31:06	15:31:06	3.0.3.43	5		Keyboard	2	1	2								BlockProcVoice	ExpList	Keyboard	58							150	21						fax_machine_ring.wav
Fullexp_AAB	42	1		<?xml version="1.0"?>\n<Clock xmlns:dt="urn:schemas-microsoft-com:datatypes"><Description dt:dt="string">E-Prime Primary Realtime Clock</Description><StartTime><Timestamp dt:dt="int">0</Timestamp><DateUtc dt:dt="string">2019-05-15T13:31:05Z</DateUtc></StartTime><FrequencyChanges><FrequencyChange><Frequency dt:dt="r8">2240905</Frequency><Timestamp dt:dt="r8">48415865077207</Timestamp><Current dt:d…	Fullexp_AAB-42-1	60.006	Keyboard	1.0.0.324	1	Keyboard	-1300790825	Full	3.0.3.60	3.0.3.60	05-15-2019	15.05.2019 13:31:06	15:31:06	3.0.3.43	5		Keyboard	2	1	2								BlockProcVoice	ExpList	Keyboard	59							150	39						pouring_water.wav
Fullexp_AAB	42	1		<?xml version="1.0"?>\n<Clock xmlns:dt="urn:schemas-microsoft-com:datatypes"><Description dt:dt="string">E-Prime Primary Realtime Clock</Description><StartTime><Timestamp dt:dt="int">0</Timestamp><DateUtc dt:dt="string">2019-05-15T13:31:05Z</DateUtc></StartTime><FrequencyChanges><FrequencyChange><Frequency dt:dt="r8">2240905</Frequency><Timestamp dt:dt="r8">48415865077207</Timestamp><Current dt:d…	Fullexp_AAB-42-1	60.006	Keyboard	1.0.0.324	1	Keyboard	-1300790825	Full	3.0.3.60	3.0.3.60	05-15-2019	15.05.2019 13:31:06	15:31:06	3.0.3.43	5		Keyboard	2	1	2								BlockProcVoice	ExpList	Keyboard	60							150	15						coins.wav
Fullexp_AAB	42	1		<?xml version="1.0"?>\n<Clock xmlns:dt="urn:schemas-microsoft-com:datatypes"><Description dt:dt="string">E-Prime Primary Realtime Clock</Description><StartTime><Timestamp dt:dt="int">0</Timestamp><DateUtc dt:dt="string">2019-05-15T13:31:05Z</DateUtc></StartTime><FrequencyChanges><FrequencyChange><Frequency dt:dt="r8">2240905</Frequency><Timestamp dt:dt="r8">48415865077207</Timestamp><Current dt:d…	Fullexp_AAB-42-1	60.006	Keyboard	1.0.0.324	1	Keyboard	-1300790825	Full	3.0.3.60	3.0.3.60	05-15-2019	15.05.2019 13:31:06	15:31:06	3.0.3.43	5		Keyboard	2	1	2								BlockProcVoice	ExpList	Keyboard	61							150	4						beepbeep.wav
Fullexp_AAB	42	1		<?xml version="1.0"?>\n<Clock xmlns:dt="urn:schemas-microsoft-com:datatypes"><Description dt:dt="string">E-Prime Primary Realtime Clock</Description><StartTime><Timestamp dt:dt="int">0</Timestamp><DateUtc dt:dt="string">2019-05-15T13:31:05Z</DateUtc></StartTime><FrequencyChanges><FrequencyChange><Frequency dt:dt="r8">2240905</Frequency><Timestamp dt:dt="r8">48415865077207</Timestamp><Current dt:d…	Fullexp_AAB-42-1	60.006	Keyboard	1.0.0.324	1	Keyboard	-1300790825	Full	3.0.3.60	3.0.3.60	05-15-2019	15.05.2019 13:31:06	15:31:06	3.0.3.43	5		Keyboard	2	1	2								BlockProcVoice	ExpList	Keyboard	62							150	2						ballhit.wav
Fullexp_AAB	42	1		<?xml version="1.0"?>\n<Clock xmlns:dt="urn:schemas-microsoft-com:datatypes"><Description dt:dt="string">E-Prime Primary Realtime Clock</Description><StartTime><Timestamp dt:dt="int">0</Timestamp><DateUtc dt:dt="string">2019-05-15T13:31:05Z</DateUtc></StartTime><FrequencyChanges><FrequencyChange><Frequency dt:dt="r8">2240905</Frequency><Timestamp dt:dt="r8">48415865077207</Timestamp><Current dt:d…	Fullexp_AAB-42-1	60.006	Keyboard	1.0.0.324	1	Keyboard	-1300790825	Full	3.0.3.60	3.0.3.60	05-15-2019	15.05.2019 13:31:06	15:31:06	3.0.3.43	5		Keyboard	2	1	2								BlockProcVoice	ExpList	Keyboard	63							150	17						cokecan.wav
Fullexp_AAB	42	1		<?xml version="1.0"?>\n<Clock xmlns:dt="urn:schemas-microsoft-com:datatypes"><Description dt:dt="string">E-Prime Primary Realtime Clock</Description><StartTime><Timestamp dt:dt="int">0</Timestamp><DateUtc dt:dt="string">2019-05-15T13:31:05Z</DateUtc></StartTime><FrequencyChanges><FrequencyChange><Frequency dt:dt="r8">2240905</Frequency><Timestamp dt:dt="r8">48415865077207</Timestamp><Current dt:d…	Fullexp_AAB-42-1	60.006	Keyboard	1.0.0.324	1	Keyboard	-1300790825	Full	3.0.3.60	3.0.3.60	05-15-2019	15.05.2019 13:31:06	15:31:06	3.0.3.43	5		Keyboard	2	1	2								BlockProcVoice	ExpList	Keyboard	64							150	5						bell.wav
Fullexp_AAB	42	1		<?xml version="1.0"?>\n<Clock xmlns:dt="urn:schemas-microsoft-com:datatypes"><Description dt:dt="string">E-Prime Primary Realtime Clock</Description><StartTime><Timestamp dt:dt="int">0</Timestamp><DateUtc dt:dt="string">2019-05-15T13:31:05Z</DateUtc></StartTime><FrequencyChanges><FrequencyChange><Frequency dt:dt="r8">2240905</Frequency><Timestamp dt:dt="r8">48415865077207</Timestamp><Current dt:d…	Fullexp_AAB-42-1	60.006	Keyboard	1.0.0.324	1	Keyboard	-1300790825	Full	3.0.3.60	3.0.3.60	05-15-2019	15.05.2019 13:31:06	15:31:06	3.0.3.43	6	Keyboard	Keyboard	3	1	3								BlockProcCello	ExpList		1	2	1	1				150		35					mouse_click.wav
Fullexp_AAB	42	1		<?xml version="1.0"?>\n<Clock xmlns:dt="urn:schemas-microsoft-com:datatypes"><Description dt:dt="string">E-Prime Primary Realtime Clock</Description><StartTime><Timestamp dt:dt="int">0</Timestamp><DateUtc dt:dt="string">2019-05-15T13:31:05Z</DateUtc></StartTime><FrequencyChanges><FrequencyChange><Frequency dt:dt="r8">2240905</Frequency><Timestamp dt:dt="r8">48415865077207</Timestamp><Current dt:d…	Fullexp_AAB-42-1	60.006	Keyboard	1.0.0.324	1	Keyboard	-1300790825	Full	3.0.3.60	3.0.3.60	05-15-2019	15.05.2019 13:31:06	15:31:06	3.0.3.43	6	Keyboard	Keyboard	3	1	3								BlockProcCello	ExpList		2	6	1	2				150		14					coffee_grinder.wav
Fullexp_AAB	42	1		<?xml version="1.0"?>\n<Clock xmlns:dt="urn:schemas-microsoft-com:datatypes"><Description dt:dt="string">E-Prime Primary Realtime Clock</Description><StartTime><Timestamp dt:dt="int">0</Timestamp><DateUtc dt:dt="string">2019-05-15T13:31:05Z</DateUtc></StartTime><FrequencyChanges><FrequencyChange><Frequency dt:dt="r8">2240905</Frequency><Timestamp dt:dt="r8">48415865077207</Timestamp><Current dt:d…	Fullexp_AAB-42-1	60.006	Keyboard	1.0.0.324	1	Keyboard	-1300790825	Full	3.0.3.60	3.0.3.60	05-15-2019	15.05.2019 13:31:06	15:31:06	3.0.3.43	6	Keyboard	Keyboard	3	1	3								BlockProcCello	ExpList		3	2	1	3				150		44					telephone.wav
Fullexp_AAB	42	1		<?xml version="1.0"?>\n<Clock xmlns:dt="urn:schemas-microsoft-com:datatypes"><Description dt:dt="string">E-Prime Primary Realtime Clock</Description><StartTime><Timestamp dt:dt="int">0</Timestamp><DateUtc dt:dt="string">2019-05-15T13:31:05Z</DateUtc></StartTime><FrequencyChanges><FrequencyChange><Frequency dt:dt="r8">2240905</Frequency><Timestamp dt:dt="r8">48415865077207</Timestamp><Current dt:d…	Fullexp_AAB-42-1	60.006	Keyboard	1.0.0.324	1	Keyboard	-1300790825	Full	3.0.3.60	3.0.3.60	05-15-2019	15.05.2019 13:31:06	15:31:06	3.0.3.43	6	Keyboard	Keyboard	3	1	3								BlockProcCello	ExpList		4	8	1	4				150		16					coins_fall.wav
Fullexp_AAB	42	1		<?xml version="1.0"?>\n<Clock xmlns:dt="urn:schemas-microsoft-com:datatypes"><Description dt:dt="string">E-Prime Primary Realtime Clock</Description><StartTime><Timestamp dt:dt="int">0</Timestamp><DateUtc dt:dt="string">2019-05-15T13:31:05Z</DateUtc></StartTime><FrequencyChanges><FrequencyChange><Frequency dt:dt="r8">2240905</Frequency><Timestamp dt:dt="r8">48415865077207</Timestamp><Current dt:d…	Fullexp_AAB-42-1	60.006	Keyboard	1.0.0.324	1	Keyboard	-1300790825	Full	3.0.3.60	3.0.3.60	05-15-2019	15.05.2019 13:31:06	15:31:06	3.0.3.43	6	Keyboard	Keyboard	3	1	3								BlockProcCello	ExpList		5	6	1	5				150		9					car_door.wav
Fullexp_AAB	42	1		<?xml version="1.0"?>\n<Clock xmlns:dt="urn:schemas-microsoft-com:datatypes"><Description dt:dt="string">E-Prime Primary Realtime Clock</Description><StartTime><Timestamp dt:dt="int">0</Timestamp><DateUtc dt:dt="string">2019-05-15T13:31:05Z</DateUtc></StartTime><FrequencyChanges><FrequencyChange><Frequency dt:dt="r8">2240905</Frequency><Timestamp dt:dt="r8">48415865077207</Timestamp><Current dt:d…	Fullexp_AAB-42-1	60.006	Keyboard	1.0.0.324	1	Keyboard	-1300790825	Full	3.0.3.60	3.0.3.60	05-15-2019	15.05.2019 13:31:06	15:31:06	3.0.3.43	6	Keyboard	Keyboard	3	1	3								BlockProcCello	ExpList		6	1	1	6				150		11					chainsaw.wav
Fullexp_AAB	42	1		<?xml version="1.0"?>\n<Clock xmlns:dt="urn:schemas-microsoft-com:datatypes"><Description dt:dt="string">E-Prime Primary Realtime Clock</Description><StartTime><Timestamp dt:dt="int">0</Timestamp><DateUtc dt:dt="string">2019-05-15T13:31:05Z</DateUtc></StartTime><FrequencyChanges><FrequencyChange><Frequency dt:dt="r8">2240905</Frequency><Timestamp dt:dt="r8">48415865077207</Timestamp><Current dt:d…	Fullexp_AAB-42-1	60.006	Keyboard	1.0.0.324	1	Keyboard	-1300790825	Full	3.0.3.60	3.0.3.60	05-15-2019	15.05.2019 13:31:06	15:31:06	3.0.3.43	6	Keyboard	Keyboard	3	1	3								BlockProcCello	ExpList		7	3	1	7				150		25					handblander.wav
Fullexp_AAB	42	1		<?xml version="1.0"?>\n<Clock xmlns:dt="urn:schemas-microsoft-com:datatypes"><Description dt:dt="string">E-Prime Primary Realtime Clock</Description><StartTime><Timestamp dt:dt="int">0</Timestamp><DateUtc dt:dt="string">2019-05-15T13:31:05Z</DateUtc></StartTime><FrequencyChanges><FrequencyChange><Frequency dt:dt="r8">2240905</Frequency><Timestamp dt:dt="r8">48415865077207</Timestamp><Current dt:d…	Fullexp_AAB-42-1	60.006	Keyboard	1.0.0.324	1	Keyboard	-1300790825	Full	3.0.3.60	3.0.3.60	05-15-2019	15.05.2019 13:31:06	15:31:06	3.0.3.43	6	Keyboard	Keyboard	3	1	3								BlockProcCello	ExpList		8	7	1	8				150		18					digging_ice.wav
Fullexp_AAB	42	1		<?xml version="1.0"?>\n<Clock xmlns:dt="urn:schemas-microsoft-com:datatypes"><Description dt:dt="string">E-Prime Primary Realtime Clock</Description><StartTime><Timestamp dt:dt="int">0</Timestamp><DateUtc dt:dt="string">2019-05-15T13:31:05Z</DateUtc></StartTime><FrequencyChanges><FrequencyChange><Frequency dt:dt="r8">2240905</Frequency><Timestamp dt:dt="r8">48415865077207</Timestamp><Current dt:d…	Fullexp_AAB-42-1	60.006	Keyboard	1.0.0.324	1	Keyboard	-1300790825	Full	3.0.3.60	3.0.3.60	05-15-2019	15.05.2019 13:31:06	15:31:06	3.0.3.43	6	Keyboard	Keyboard	3	1	3								BlockProcCello	ExpList		9	6	1	9				150		41					sandpaper.wav
Fullexp_AAB	42	1		<?xml version="1.0"?>\n<Clock xmlns:dt="urn:schemas-microsoft-com:datatypes"><Description dt:dt="string">E-Prime Primary Realtime Clock</Description><StartTime><Timestamp dt:dt="int">0</Timestamp><DateUtc dt:dt="string">2019-05-15T13:31:05Z</DateUtc></StartTime><FrequencyChanges><FrequencyChange><Frequency dt:dt="r8">2240905</Frequency><Timestamp dt:dt="r8">48415865077207</Timestamp><Current dt:d…	Fullexp_AAB-42-1	60.006	Keyboard	1.0.0.324	1	Keyboard	-1300790825	Full	3.0.3.60	3.0.3.60	05-15-2019	15.05.2019 13:31:06	15:31:06	3.0.3.43	6	Keyboard	Keyboard	3	1	3								BlockProcCello	ExpList		10	7	1	10				150		13					clown_honk.wav
Fullexp_AAB	42	1		<?xml version="1.0"?>\n<Clock xmlns:dt="urn:schemas-microsoft-com:datatypes"><Description dt:dt="string">E-Prime Primary Realtime Clock</Description><StartTime><Timestamp dt:dt="int">0</Timestamp><DateUtc dt:dt="string">2019-05-15T13:31:05Z</DateUtc></StartTime><FrequencyChanges><FrequencyChange><Frequency dt:dt="r8">2240905</Frequency><Timestamp dt:dt="r8">48415865077207</Timestamp><Current dt:d…	Fullexp_AAB-42-1	60.006	Keyboard	1.0.0.324	1	Keyboard	-1300790825	Full	3.0.3.60	3.0.3.60	05-15-2019	15.05.2019 13:31:06	15:31:06	3.0.3.43	6	Keyboard	Keyboard	3	1	3								BlockProcCello	ExpList		11	6	1	11				150		34					motorbike.wav
Fullexp_AAB	42	1		<?xml version="1.0"?>\n<Clock xmlns:dt="urn:schemas-microsoft-com:datatypes"><Description dt:dt="string">E-Prime Primary Realtime Clock</Description><StartTime><Timestamp dt:dt="int">0</Timestamp><DateUtc dt:dt="string">2019-05-15T13:31:05Z</DateUtc></StartTime><FrequencyChanges><FrequencyChange><Frequency dt:dt="r8">2240905</Frequency><Timestamp dt:dt="r8">48415865077207</Timestamp><Current dt:d…	Fullexp_AAB-42-1	60.006	Keyboard	1.0.0.324	1	Keyboard	-1300790825	Full	3.0.3.60	3.0.3.60	05-15-2019	15.05.2019 13:31:06	15:31:06	3.0.3.43	6	Keyboard	Keyboard	3	1	3								BlockProcCello	ExpList		12	4	1	12				150		37					plates.wav
Fullexp_AAB	42	1		<?xml version="1.0"?>\n<Clock xmlns:dt="urn:schemas-microsoft-com:datatypes"><Description dt:dt="string">E-Prime Primary Realtime Clock</Description><StartTime><Timestamp dt:dt="int">0</Timestamp><DateUtc dt:dt="string">2019-05-15T13:31:05Z</DateUtc></StartTime><FrequencyChanges><FrequencyChange><Frequency dt:dt="r8">2240905</Frequency><Timestamp dt:dt="r8">48415865077207</Timestamp><Current dt:d…	Fullexp_AAB-42-1	60.006	Keyboard	1.0.0.324	1	Keyboard	-1300790825	Full	3.0.3.60	3.0.3.60	05-15-2019	15.05.2019 13:31:06	15:31:06	3.0.3.43	6	Keyboard	Keyboard	3	1	3								BlockProcCello	ExpList		13	6	1	13				150		19					doorbell.wav
Fullexp_AAB	42	1		<?xml version="1.0"?>\n<Clock xmlns:dt="urn:schemas-microsoft-com:datatypes"><Description dt:dt="string">E-Prime Primary Realtime Clock</Description><StartTime><Timestamp dt:dt="int">0</Timestamp><DateUtc dt:dt="string">2019-05-15T13:31:05Z</DateUtc></StartTime><FrequencyChanges><FrequencyChange><Frequency dt:dt="r8">2240905</Frequency><Timestamp dt:dt="r8">48415865077207</Timestamp><Current dt:d…	Fullexp_AAB-42-1	60.006	Keyboard	1.0.0.324	1	Keyboard	-1300790825	Full	3.0.3.60	3.0.3.60	05-15-2019	15.05.2019 13:31:06	15:31:06	3.0.3.43	6	Keyboard	Keyboard	3	1	3								BlockProcCello	ExpList		14	6	1	14				150		15					coins.wav
Fullexp_AAB	42	1		<?xml version="1.0"?>\n<Clock xmlns:dt="urn:schemas-microsoft-com:datatypes"><Description dt:dt="string">E-Prime Primary Realtime Clock</Description><StartTime><Timestamp dt:dt="int">0</Timestamp><DateUtc dt:dt="string">2019-05-15T13:31:05Z</DateUtc></StartTime><FrequencyChanges><FrequencyChange><Frequency dt:dt="r8">2240905</Frequency><Timestamp dt:dt="r8">48415865077207</Timestamp><Current dt:d…	Fullexp_AAB-42-1	60.006	Keyboard	1.0.0.324	1	Keyboard	-1300790825	Full	3.0.3.60	3.0.3.60	05-15-2019	15.05.2019 13:31:06	15:31:06	3.0.3.43	6	Keyboard	Keyboard	3	1	3								BlockProcCello	ExpList		15	10	1	15				150		46					train_whistle.wav
Fullexp_AAB	42	1		<?xml version="1.0"?>\n<Clock xmlns:dt="urn:schemas-microsoft-com:datatypes"><Description dt:dt="string">E-Prime Primary Realtime Clock</Description><StartTime><Timestamp dt:dt="int">0</Timestamp><DateUtc dt:dt="string">2019-05-15T13:31:05Z</DateUtc></StartTime><FrequencyChanges><FrequencyChange><Frequency dt:dt="r8">2240905</Frequency><Timestamp dt:dt="r8">48415865077207</Timestamp><Current dt:d…	Fullexp_AAB-42-1	60.006	Keyboard	1.0.0.324	1	Keyboard	-1300790825	Full	3.0.3.60	3.0.3.60	05-15-2019	15.05.2019 13:31:06	15:31:06	3.0.3.43	6	Keyboard	Keyboard	3	1	3								BlockProcCello	ExpList		16	5	1	16				150		19					doorbell.wav
Fullexp_AAB	42	1		<?xml version="1.0"?>\n<Clock xmlns:dt="urn:schemas-microsoft-com:datatypes"><Description dt:dt="string">E-Prime Primary Realtime Clock</Description><StartTime><Timestamp dt:dt="int">0</Timestamp><DateUtc dt:dt="string">2019-05-15T13:31:05Z</DateUtc></StartTime><FrequencyChanges><FrequencyChange><Frequency dt:dt="r8">2240905</Frequency><Timestamp dt:dt="r8">48415865077207</Timestamp><Current dt:d…	Fullexp_AAB-42-1	60.006	Keyboard	1.0.0.324	1	Keyboard	-1300790825	Full	3.0.3.60	3.0.3.60	05-15-2019	15.05.2019 13:31:06	15:31:06	3.0.3.43	6	Keyboard	Keyboard	3	1	3								BlockProcCello	ExpList		17	2	1	17				150		14					coffee_grinder.wav
Fullexp_AAB	42	1		<?xml version="1.0"?>\n<Clock xmlns:dt="urn:schemas-microsoft-com:datatypes"><Description dt:dt="string">E-Prime Primary Realtime Clock</Description><StartTime><Timestamp dt:dt="int">0</Timestamp><DateUtc dt:dt="string">2019-05-15T13:31:05Z</DateUtc></StartTime><FrequencyChanges><FrequencyChange><Frequency dt:dt="r8">2240905</Frequency><Timestamp dt:dt="r8">48415865077207</Timestamp><Current dt:d…	Fullexp_AAB-42-1	60.006	Keyboard	1.0.0.324	1	Keyboard	-1300790825	Full	3.0.3.60	3.0.3.60	05-15-2019	15.05.2019 13:31:06	15:31:06	3.0.3.43	6	Keyboard	Keyboard	3	1	3								BlockProcCello	ExpList		18	10	1	18				150		7					bike_bell_2.wav
Fullexp_AAB	42	1		<?xml version="1.0"?>\n<Clock xmlns:dt="urn:schemas-microsoft-com:datatypes"><Description dt:dt="string">E-Prime Primary Realtime Clock</Description><StartTime><Timestamp dt:dt="int">0</Timestamp><DateUtc dt:dt="string">2019-05-15T13:31:05Z</DateUtc></StartTime><FrequencyChanges><FrequencyChange><Frequency dt:dt="r8">2240905</Frequency><Timestamp dt:dt="r8">48415865077207</Timestamp><Current dt:d…	Fullexp_AAB-42-1	60.006	Keyboard	1.0.0.324	1	Keyboard	-1300790825	Full	3.0.3.60	3.0.3.60	05-15-2019	15.05.2019 13:31:06	15:31:06	3.0.3.43	6	Keyboard	Keyboard	3	1	3								BlockProcCello	ExpList		19	4	1	19				150		39					pouring_water.wav
Fullexp_AAB	42	1		<?xml version="1.0"?>\n<Clock xmlns:dt="urn:schemas-microsoft-com:datatypes"><Description dt:dt="string">E-Prime Primary Realtime Clock</Description><StartTime><Timestamp dt:dt="int">0</Timestamp><DateUtc dt:dt="string">2019-05-15T13:31:05Z</DateUtc></StartTime><FrequencyChanges><FrequencyChange><Frequency dt:dt="r8">2240905</Frequency><Timestamp dt:dt="r8">48415865077207</Timestamp><Current dt:d…	Fullexp_AAB-42-1	60.006	Keyboard	1.0.0.324	1	Keyboard	-1300790825	Full	3.0.3.60	3.0.3.60	05-15-2019	15.05.2019 13:31:06	15:31:06	3.0.3.43	6	Keyboard	Keyboard	3	1	3								BlockProcCello	ExpList		20	1	1	20				150		43					stapler.wav
Fullexp_AAB	42	1		<?xml version="1.0"?>\n<Clock xmlns:dt="urn:schemas-microsoft-com:datatypes"><Description dt:dt="string">E-Prime Primary Realtime Clock</Description><StartTime><Timestamp dt:dt="int">0</Timestamp><DateUtc dt:dt="string">2019-05-15T13:31:05Z</DateUtc></StartTime><FrequencyChanges><FrequencyChange><Frequency dt:dt="r8">2240905</Frequency><Timestamp dt:dt="r8">48415865077207</Timestamp><Current dt:d…	Fullexp_AAB-42-1	60.006	Keyboard	1.0.0.324	1	Keyboard	-1300790825	Full	3.0.3.60	3.0.3.60	05-15-2019	15.05.2019 13:31:06	15:31:06	3.0.3.43	6	Keyboard	Keyboard	3	1	3								BlockProcCello	ExpList		21	1	1	21				150		20					drill.wav
Fullexp_AAB	42	1		<?xml version="1.0"?>\n<Clock xmlns:dt="urn:schemas-microsoft-com:datatypes"><Description dt:dt="string">E-Prime Primary Realtime Clock</Description><StartTime><Timestamp dt:dt="int">0</Timestamp><DateUtc dt:dt="string">2019-05-15T13:31:05Z</DateUtc></StartTime><FrequencyChanges><FrequencyChange><Frequency dt:dt="r8">2240905</Frequency><Timestamp dt:dt="r8">48415865077207</Timestamp><Current dt:d…	Fullexp_AAB-42-1	60.006	Keyboard	1.0.0.324	1	Keyboard	-1300790825	Full	3.0.3.60	3.0.3.60	05-15-2019	15.05.2019 13:31:06	15:31:06	3.0.3.43	6	Keyboard	Keyboard	3	1	3								BlockProcCello	ExpList		22	10	1	22				150		7					bike_bell_2.wav
Fullexp_AAB	42	1		<?xml version="1.0"?>\n<Clock xmlns:dt="urn:schemas-microsoft-com:datatypes"><Description dt:dt="string">E-Prime Primary Realtime Clock</Description><StartTime><Timestamp dt:dt="int">0</Timestamp><DateUtc dt:dt="string">2019-05-15T13:31:05Z</DateUtc></StartTime><FrequencyChanges><FrequencyChange><Frequency dt:dt="r8">2240905</Frequency><Timestamp dt:dt="r8">48415865077207</Timestamp><Current dt:d…	Fullexp_AAB-42-1	60.006	Keyboard	1.0.0.324	1	Keyboard	-1300790825	Full	3.0.3.60	3.0.3.60	05-15-2019	15.05.2019 13:31:06	15:31:06	3.0.3.43	6	Keyboard	Keyboard	3	1	3								BlockProcCello	ExpList		23	8	1	23				150		25					handblander.wav
Fullexp_AAB	42	1		<?xml version="1.0"?>\n<Clock xmlns:dt="urn:schemas-microsoft-com:datatypes"><Description dt:dt="string">E-Prime Primary Realtime Clock</Description><StartTime><Timestamp dt:dt="int">0</Timestamp><DateUtc dt:dt="string">2019-05-15T13:31:05Z</DateUtc></StartTime><FrequencyChanges><FrequencyChange><Frequency dt:dt="r8">2240905</Frequency><Timestamp dt:dt="r8">48415865077207</Timestamp><Current dt:d…	Fullexp_AAB-42-1	60.006	Keyboard	1.0.0.324	1	Keyboard	-1300790825	Full	3.0.3.60	3.0.3.60	05-15-2019	15.05.2019 13:31:06	15:31:06	3.0.3.43	6	Keyboard	Keyboard	3	1	3								BlockProcCello	ExpList		24	1	1	24				150		5					bell.wav
Fullexp_AAB	42	1		<?xml version="1.0"?>\n<Clock xmlns:dt="urn:schemas-microsoft-com:datatypes"><Description dt:dt="string">E-Prime Primary Realtime Clock</Description><StartTime><Timestamp dt:dt="int">0</Timestamp><DateUtc dt:dt="string">2019-05-15T13:31:05Z</DateUtc></StartTime><FrequencyChanges><FrequencyChange><Frequency dt:dt="r8">2240905</Frequency><Timestamp dt:dt="r8">48415865077207</Timestamp><Current dt:d…	Fullexp_AAB-42-1	60.006	Keyboard	1.0.0.324	1	Keyboard	-1300790825	Full	3.0.3.60	3.0.3.60	05-15-2019	15.05.2019 13:31:06	15:31:06	3.0.3.43	6	Keyboard	Keyboard	3	1	3								BlockProcCello	ExpList		25	4	1	25				150		17					cokecan.wav
Fullexp_AAB	42	1		<?xml version="1.0"?>\n<Clock xmlns:dt="urn:schemas-microsoft-com:datatypes"><Description dt:dt="string">E-Prime Primary Realtime Clock</Description><StartTime><Timestamp dt:dt="int">0</Timestamp><DateUtc dt:dt="string">2019-05-15T13:31:05Z</DateUtc></StartTime><FrequencyChanges><FrequencyChange><Frequency dt:dt="r8">2240905</Frequency><Timestamp dt:dt="r8">48415865077207</Timestamp><Current dt:d…	Fullexp_AAB-42-1	60.006	Keyboard	1.0.0.324	1	Keyboard	-1300790825	Full	3.0.3.60	3.0.3.60	05-15-2019	15.05.2019 13:31:06	15:31:06	3.0.3.43	6	Keyboard	Keyboard	3	1	3								BlockProcCello	ExpList		26	5	1	26				150		41					sandpaper.wav
Fullexp_AAB	42	1		<?xml version="1.0"?>\n<Clock xmlns:dt="urn:schemas-microsoft-com:datatypes"><Description dt:dt="string">E-Prime Primary Realtime Clock</Description><StartTime><Timestamp dt:dt="int">0</Timestamp><DateUtc dt:dt="string">2019-05-15T13:31:05Z</DateUtc></StartTime><FrequencyChanges><FrequencyChange><Frequency dt:dt="r8">2240905</Frequency><Timestamp dt:dt="r8">48415865077207</Timestamp><Current dt:d…	Fullexp_AAB-42-1	60.006	Keyboard	1.0.0.324	1	Keyboard	-1300790825	Full	3.0.3.60	3.0.3.60	05-15-2019	15.05.2019 13:31:06	15:31:06	3.0.3.43	6	Keyboard	Keyboard	3	1	3								BlockProcCello	ExpList		27	1	1	27				150		25					handblander.wav
Fullexp_AAB	42	1		<?xml version="1.0"?>\n<Clock xmlns:dt="urn:schemas-microsoft-com:datatypes"><Description dt:dt="string">E-Prime Primary Realtime Clock</Description><StartTime><Timestamp dt:dt="int">0</Timestamp><DateUtc dt:dt="string">2019-05-15T13:31:05Z</DateUtc></StartTime><FrequencyChanges><FrequencyChange><Frequency dt:dt="r8">2240905</Frequency><Timestamp dt:dt="r8">48415865077207</Timestamp><Current dt:d…	Fullexp_AAB-42-1	60.006	Keyboard	1.0.0.324	1	Keyboard	-1300790825	Full	3.0.3.60	3.0.3.60	05-15-2019	15.05.2019 13:31:06	15:31:06	3.0.3.43	6	Keyboard	Keyboard	3	1	3								BlockProcCello	ExpList		28	9	1	28				150		10					cd_printer.wav
Fullexp_AAB	42	1		<?xml version="1.0"?>\n<Clock xmlns:dt="urn:schemas-microsoft-com:datatypes"><Description dt:dt="string">E-Prime Primary Realtime Clock</Description><StartTime><Timestamp dt:dt="int">0</Timestamp><DateUtc dt:dt="string">2019-05-15T13:31:05Z</DateUtc></StartTime><FrequencyChanges><FrequencyChange><Frequency dt:dt="r8">2240905</Frequency><Timestamp dt:dt="r8">48415865077207</Timestamp><Current dt:d…	Fullexp_AAB-42-1	60.006	Keyboard	1.0.0.324	1	Keyboard	-1300790825	Full	3.0.3.60	3.0.3.60	05-15-2019	15.05.2019 13:31:06	15:31:06	3.0.3.43	6	Keyboard	Keyboard	3	1	3								BlockProcCello	ExpList		29	3	1	29				150		28					knife_sharpening.wav
Fullexp_AAB	42	1		<?xml version="1.0"?>\n<Clock xmlns:dt="urn:schemas-microsoft-com:datatypes"><Description dt:dt="string">E-Prime Primary Realtime Clock</Description><StartTime><Timestamp dt:dt="int">0</Timestamp><DateUtc dt:dt="string">2019-05-15T13:31:05Z</DateUtc></StartTime><FrequencyChanges><FrequencyChange><Frequency dt:dt="r8">2240905</Frequency><Timestamp dt:dt="r8">48415865077207</Timestamp><Current dt:d…	Fullexp_AAB-42-1	60.006	Keyboard	1.0.0.324	1	Keyboard	-1300790825	Full	3.0.3.60	3.0.3.60	05-15-2019	15.05.2019 13:31:06	15:31:06	3.0.3.43	6	Keyboard	Keyboard	3	1	3								BlockProcCello	ExpList		30	6	1	30				150		33					lighting_a_match.wav
Fullexp_AAB	42	1		<?xml version="1.0"?>\n<Clock xmlns:dt="urn:schemas-microsoft-com:datatypes"><Description dt:dt="string">E-Prime Primary Realtime Clock</Description><StartTime><Timestamp dt:dt="int">0</Timestamp><DateUtc dt:dt="string">2019-05-15T13:31:05Z</DateUtc></StartTime><FrequencyChanges><FrequencyChange><Frequency dt:dt="r8">2240905</Frequency><Timestamp dt:dt="r8">48415865077207</Timestamp><Current dt:d…	Fullexp_AAB-42-1	60.006	Keyboard	1.0.0.324	1	Keyboard	-1300790825	Full	3.0.3.60	3.0.3.60	05-15-2019	15.05.2019 13:31:06	15:31:06	3.0.3.43	6	Keyboard	Keyboard	3	1	3								BlockProcCello	ExpList		31	1	1	31				150		43					stapler.wav
Fullexp_AAB	42	1		<?xml version="1.0"?>\n<Clock xmlns:dt="urn:schemas-microsoft-com:datatypes"><Description dt:dt="string">E-Prime Primary Realtime Clock</Description><StartTime><Timestamp dt:dt="int">0</Timestamp><DateUtc dt:dt="string">2019-05-15T13:31:05Z</DateUtc></StartTime><FrequencyChanges><FrequencyChange><Frequency dt:dt="r8">2240905</Frequency><Timestamp dt:dt="r8">48415865077207</Timestamp><Current dt:d…	Fullexp_AAB-42-1	60.006	Keyboard	1.0.0.324	1	Keyboard	-1300790825	Full	3.0.3.60	3.0.3.60	05-15-2019	15.05.2019 13:31:06	15:31:06	3.0.3.43	6	Keyboard	Keyboard	3	1	3								BlockProcCello	ExpList		32	4	1	32				150		4					beepbeep.wav
Fullexp_AAB	42	1		<?xml version="1.0"?>\n<Clock xmlns:dt="urn:schemas-microsoft-com:datatypes"><Description dt:dt="string">E-Prime Primary Realtime Clock</Description><StartTime><Timestamp dt:dt="int">0</Timestamp><DateUtc dt:dt="string">2019-05-15T13:31:05Z</DateUtc></StartTime><FrequencyChanges><FrequencyChange><Frequency dt:dt="r8">2240905</Frequency><Timestamp dt:dt="r8">48415865077207</Timestamp><Current dt:d…	Fullexp_AAB-42-1	60.006	Keyboard	1.0.0.324	1	Keyboard	-1300790825	Full	3.0.3.60	3.0.3.60	05-15-2019	15.05.2019 13:31:06	15:31:06	3.0.3.43	6	Keyboard	Keyboard	3	1	3								BlockProcCello	ExpList		33	6	1	33				150		23					glass_clashing.wav
Fullexp_AAB	42	1		<?xml version="1.0"?>\n<Clock xmlns:dt="urn:schemas-microsoft-com:datatypes"><Description dt:dt="string">E-Prime Primary Realtime Clock</Description><StartTime><Timestamp dt:dt="int">0</Timestamp><DateUtc dt:dt="string">2019-05-15T13:31:05Z</DateUtc></StartTime><FrequencyChanges><FrequencyChange><Frequency dt:dt="r8">2240905</Frequency><Timestamp dt:dt="r8">48415865077207</Timestamp><Current dt:d…	Fullexp_AAB-42-1	60.006	Keyboard	1.0.0.324	1	Keyboard	-1300790825	Full	3.0.3.60	3.0.3.60	05-15-2019	15.05.2019 13:31:06	15:31:06	3.0.3.43	6	Keyboard	Keyboard	3	1	3								BlockProcCello	ExpList		34	1	1	34				150		16					coins_fall.wav
Fullexp_AAB	42	1		<?xml version="1.0"?>\n<Clock xmlns:dt="urn:schemas-microsoft-com:datatypes"><Description dt:dt="string">E-Prime Primary Realtime Clock</Description><StartTime><Timestamp dt:dt="int">0</Timestamp><DateUtc dt:dt="string">2019-05-15T13:31:05Z</DateUtc></StartTime><FrequencyChanges><FrequencyChange><Frequency dt:dt="r8">2240905</Frequency><Timestamp dt:dt="r8">48415865077207</Timestamp><Current dt:d…	Fullexp_AAB-42-1	60.006	Keyboard	1.0.0.324	1	Keyboard	-1300790825	Full	3.0.3.60	3.0.3.60	05-15-2019	15.05.2019 13:31:06	15:31:06	3.0.3.43	6	Keyboard	Keyboard	3	1	3								BlockProcCello	ExpList		35	1	1	35				150		6					bicycle_horn.wav
Fullexp_AAB	42	1		<?xml version="1.0"?>\n<Clock xmlns:dt="urn:schemas-microsoft-com:datatypes"><Description dt:dt="string">E-Prime Primary Realtime Clock</Description><StartTime><Timestamp dt:dt="int">0</Timestamp><DateUtc dt:dt="string">2019-05-15T13:31:05Z</DateUtc></StartTime><FrequencyChanges><FrequencyChange><Frequency dt:dt="r8">2240905</Frequency><Timestamp dt:dt="r8">48415865077207</Timestamp><Current dt:d…	Fullexp_AAB-42-1	60.006	Keyboard	1.0.0.324	1	Keyboard	-1300790825	Full	3.0.3.60	3.0.3.60	05-15-2019	15.05.2019 13:31:06	15:31:06	3.0.3.43	6	Keyboard	Keyboard	3	1	3								BlockProcCello	ExpList		36	6	1	36				150		15					coins.wav
Fullexp_AAB	42	1		<?xml version="1.0"?>\n<Clock xmlns:dt="urn:schemas-microsoft-com:datatypes"><Description dt:dt="string">E-Prime Primary Realtime Clock</Description><StartTime><Timestamp dt:dt="int">0</Timestamp><DateUtc dt:dt="string">2019-05-15T13:31:05Z</DateUtc></StartTime><FrequencyChanges><FrequencyChange><Frequency dt:dt="r8">2240905</Frequency><Timestamp dt:dt="r8">48415865077207</Timestamp><Current dt:d…	Fullexp_AAB-42-1	60.006	Keyboard	1.0.0.324	1	Keyboard	-1300790825	Full	3.0.3.60	3.0.3.60	05-15-2019	15.05.2019 13:31:06	15:31:06	3.0.3.43	6	Keyboard	Keyboard	3	1	3								BlockProcCello	ExpList		37	1	1	37				150		23					glass_clashing.wav
Fullexp_AAB	42	1		<?xml version="1.0"?>\n<Clock xmlns:dt="urn:schemas-microsoft-com:datatypes"><Description dt:dt="string">E-Prime Primary Realtime Clock</Description><StartTime><Timestamp dt:dt="int">0</Timestamp><DateUtc dt:dt="string">2019-05-15T13:31:05Z</DateUtc></StartTime><FrequencyChanges><FrequencyChange><Frequency dt:dt="r8">2240905</Frequency><Timestamp dt:dt="r8">48415865077207</Timestamp><Current dt:d…	Fullexp_AAB-42-1	60.006	Keyboard	1.0.0.324	1	Keyboard	-1300790825	Full	3.0.3.60	3.0.3.60	05-15-2019	15.05.2019 13:31:06	15:31:06	3.0.3.43	6	Keyboard	Keyboard	3	1	3								BlockProcCello	ExpList		38	1	1	38				150		37					plates.wav
Fullexp_AAB	42	1		<?xml version="1.0"?>\n<Clock xmlns:dt="urn:schemas-microsoft-com:datatypes"><Description dt:dt="string">E-Prime Primary Realtime Clock</Description><StartTime><Timestamp dt:dt="int">0</Timestamp><DateUtc dt:dt="string">2019-05-15T13:31:05Z</DateUtc></StartTime><FrequencyChanges><FrequencyChange><Frequency dt:dt="r8">2240905</Frequency><Timestamp dt:dt="r8">48415865077207</Timestamp><Current dt:d…	Fullexp_AAB-42-1	60.006	Keyboard	1.0.0.324	1	Keyboard	-1300790825	Full	3.0.3.60	3.0.3.60	05-15-2019	15.05.2019 13:31:06	15:31:06	3.0.3.43	6	Keyboard	Keyboard	3	1	3								BlockProcCello	ExpList		39	6	1	39				150		20					drill.wav
Fullexp_AAB	42	1		<?xml version="1.0"?>\n<Clock xmlns:dt="urn:schemas-microsoft-com:datatypes"><Description dt:dt="string">E-Prime Primary Realtime Clock</Description><StartTime><Timestamp dt:dt="int">0</Timestamp><DateUtc dt:dt="string">2019-05-15T13:31:05Z</DateUtc></StartTime><FrequencyChanges><FrequencyChange><Frequency dt:dt="r8">2240905</Frequency><Timestamp dt:dt="r8">48415865077207</Timestamp><Current dt:d…	Fullexp_AAB-42-1	60.006	Keyboard	1.0.0.324	1	Keyboard	-1300790825	Full	3.0.3.60	3.0.3.60	05-15-2019	15.05.2019 13:31:06	15:31:06	3.0.3.43	6	Keyboard	Keyboard	3	1	3								BlockProcCello	ExpList		40	6	1	40				150		28					knife_sharpening.wav
Fullexp_AAB	42	1		<?xml version="1.0"?>\n<Clock xmlns:dt="urn:schemas-microsoft-com:datatypes"><Description dt:dt="string">E-Prime Primary Realtime Clock</Description><StartTime><Timestamp dt:dt="int">0</Timestamp><DateUtc dt:dt="string">2019-05-15T13:31:05Z</DateUtc></StartTime><FrequencyChanges><FrequencyChange><Frequency dt:dt="r8">2240905</Frequency><Timestamp dt:dt="r8">48415865077207</Timestamp><Current dt:d…	Fullexp_AAB-42-1	60.006	Keyboard	1.0.0.324	1	Keyboard	-1300790825	Full	3.0.3.60	3.0.3.60	05-15-2019	15.05.2019 13:31:06	15:31:06	3.0.3.43	6	Keyboard	Keyboard	3	1	3								BlockProcCello	ExpList		41	2	1	41				150		31					lawn_mower.wav
Fullexp_AAB	42	1		<?xml version="1.0"?>\n<Clock xmlns:dt="urn:schemas-microsoft-com:datatypes"><Description dt:dt="string">E-Prime Primary Realtime Clock</Description><StartTime><Timestamp dt:dt="int">0</Timestamp><DateUtc dt:dt="string">2019-05-15T13:31:05Z</DateUtc></StartTime><FrequencyChanges><FrequencyChange><Frequency dt:dt="r8">2240905</Frequency><Timestamp dt:dt="r8">48415865077207</Timestamp><Current dt:d…	Fullexp_AAB-42-1	60.006	Keyboard	1.0.0.324	1	Keyboard	-1300790825	Full	3.0.3.60	3.0.3.60	05-15-2019	15.05.2019 13:31:06	15:31:06	3.0.3.43	6	Keyboard	Keyboard	3	1	3								BlockProcCello	ExpList		42	1	1	42				150		35					mouse_click.wav
Fullexp_AAB	42	1		<?xml version="1.0"?>\n<Clock xmlns:dt="urn:schemas-microsoft-com:datatypes"><Description dt:dt="string">E-Prime Primary Realtime Clock</Description><StartTime><Timestamp dt:dt="int">0</Timestamp><DateUtc dt:dt="string">2019-05-15T13:31:05Z</DateUtc></StartTime><FrequencyChanges><FrequencyChange><Frequency dt:dt="r8">2240905</Frequency><Timestamp dt:dt="r8">48415865077207</Timestamp><Current dt:d…	Fullexp_AAB-42-1	60.006	Keyboard	1.0.0.324	1	Keyboard	-1300790825	Full	3.0.3.60	3.0.3.60	05-15-2019	15.05.2019 13:31:06	15:31:06	3.0.3.43	6	Keyboard	Keyboard	3	1	3								BlockProcCello	ExpList		43	10	1	43				150		46					train_whistle.wav
Fullexp_AAB	42	1		<?xml version="1.0"?>\n<Clock xmlns:dt="urn:schemas-microsoft-com:datatypes"><Description dt:dt="string">E-Prime Primary Realtime Clock</Description><StartTime><Timestamp dt:dt="int">0</Timestamp><DateUtc dt:dt="string">2019-05-15T13:31:05Z</DateUtc></StartTime><FrequencyChanges><FrequencyChange><Frequency dt:dt="r8">2240905</Frequency><Timestamp dt:dt="r8">48415865077207</Timestamp><Current dt:d…	Fullexp_AAB-42-1	60.006	Keyboard	1.0.0.324	1	Keyboard	-1300790825	Full	3.0.3.60	3.0.3.60	05-15-2019	15.05.2019 13:31:06	15:31:06	3.0.3.43	6	Keyboard	Keyboard	3	1	3								BlockProcCello	ExpList		44	7	1	44				150		16					coins_fall.wav
Fullexp_AAB	42	1		<?xml version="1.0"?>\n<Clock xmlns:dt="urn:schemas-microsoft-com:datatypes"><Description dt:dt="string">E-Prime Primary Realtime Clock</Description><StartTime><Timestamp dt:dt="int">0</Timestamp><DateUtc dt:dt="string">2019-05-15T13:31:05Z</DateUtc></StartTime><FrequencyChanges><FrequencyChange><Frequency dt:dt="r8">2240905</Frequency><Timestamp dt:dt="r8">48415865077207</Timestamp><Current dt:d…	Fullexp_AAB-42-1	60.006	Keyboard	1.0.0.324	1	Keyboard	-1300790825	Full	3.0.3.60	3.0.3.60	05-15-2019	15.05.2019 13:31:06	15:31:06	3.0.3.43	6	Keyboard	Keyboard	3	1	3								BlockProcCello	ExpList		45	1	1	45				150		40					register.wav
Fullexp_AAB	42	1		<?xml version="1.0"?>\n<Clock xmlns:dt="urn:schemas-microsoft-com:datatypes"><Description dt:dt="string">E-Prime Primary Realtime Clock</Description><StartTime><Timestamp dt:dt="int">0</Timestamp><DateUtc dt:dt="string">2019-05-15T13:31:05Z</DateUtc></StartTime><FrequencyChanges><FrequencyChange><Frequency dt:dt="r8">2240905</Frequency><Timestamp dt:dt="r8">48415865077207</Timestamp><Current dt:d…	Fullexp_AAB-42-1	60.006	Keyboard	1.0.0.324	1	Keyboard	-1300790825	Full	3.0.3.60	3.0.3.60	05-15-2019	15.05.2019 13:31:06	15:31:06	3.0.3.43	6	Keyboard	Keyboard	3	1	3								BlockProcCello	ExpList		46	5	1	46				150		11					chainsaw.wav
Fullexp_AAB	42	1		<?xml version="1.0"?>\n<Clock xmlns:dt="urn:schemas-microsoft-com:datatypes"><Description dt:dt="string">E-Prime Primary Realtime Clock</Description><StartTime><Timestamp dt:dt="int">0</Timestamp><DateUtc dt:dt="string">2019-05-15T13:31:05Z</DateUtc></StartTime><FrequencyChanges><FrequencyChange><Frequency dt:dt="r8">2240905</Frequency><Timestamp dt:dt="r8">48415865077207</Timestamp><Current dt:d…	Fullexp_AAB-42-1	60.006	Keyboard	1.0.0.324	1	Keyboard	-1300790825	Full	3.0.3.60	3.0.3.60	05-15-2019	15.05.2019 13:31:06	15:31:06	3.0.3.43	6	Keyboard	Keyboard	3	1	3								BlockProcCello	ExpList		47	1	1	47				150		8					camera_click.wav
Fullexp_AAB	42	1		<?xml version="1.0"?>\n<Clock xmlns:dt="urn:schemas-microsoft-com:datatypes"><Description dt:dt="string">E-Prime Primary Realtime Clock</Description><StartTime><Timestamp dt:dt="int">0</Timestamp><DateUtc dt:dt="string">2019-05-15T13:31:05Z</DateUtc></StartTime><FrequencyChanges><FrequencyChange><Frequency dt:dt="r8">2240905</Frequency><Timestamp dt:dt="r8">48415865077207</Timestamp><Current dt:d…	Fullexp_AAB-42-1	60.006	Keyboard	1.0.0.324	1	Keyboard	-1300790825	Full	3.0.3.60	3.0.3.60	05-15-2019	15.05.2019 13:31:06	15:31:06	3.0.3.43	6	Keyboard	Keyboard	3	1	3								BlockProcCello	ExpList		48	8	1	48				150		33					lighting_a_match.wav
Fullexp_AAB	42	1		<?xml version="1.0"?>\n<Clock xmlns:dt="urn:schemas-microsoft-com:datatypes"><Description dt:dt="string">E-Prime Primary Realtime Clock</Description><StartTime><Timestamp dt:dt="int">0</Timestamp><DateUtc dt:dt="string">2019-05-15T13:31:05Z</DateUtc></StartTime><FrequencyChanges><FrequencyChange><Frequency dt:dt="r8">2240905</Frequency><Timestamp dt:dt="r8">48415865077207</Timestamp><Current dt:d…	Fullexp_AAB-42-1	60.006	Keyboard	1.0.0.324	1	Keyboard	-1300790825	Full	3.0.3.60	3.0.3.60	05-15-2019	15.05.2019 13:31:06	15:31:06	3.0.3.43	6	Keyboard	Keyboard	3	1	3								BlockProcCello	ExpList		49	3	1	49				150		30					knocking_window.wav
Fullexp_AAB	42	1		<?xml version="1.0"?>\n<Clock xmlns:dt="urn:schemas-microsoft-com:datatypes"><Description dt:dt="string">E-Prime Primary Realtime Clock</Description><StartTime><Timestamp dt:dt="int">0</Timestamp><DateUtc dt:dt="string">2019-05-15T13:31:05Z</DateUtc></StartTime><FrequencyChanges><FrequencyChange><Frequency dt:dt="r8">2240905</Frequency><Timestamp dt:dt="r8">48415865077207</Timestamp><Current dt:d…	Fullexp_AAB-42-1	60.006	Keyboard	1.0.0.324	1	Keyboard	-1300790825	Full	3.0.3.60	3.0.3.60	05-15-2019	15.05.2019 13:31:06	15:31:06	3.0.3.43	6	Keyboard	Keyboard	3	1	3								BlockProcCello	ExpList		50	5	1	50				150		19					doorbell.wav
Fullexp_AAB	42	1		<?xml version="1.0"?>\n<Clock xmlns:dt="urn:schemas-microsoft-com:datatypes"><Description dt:dt="string">E-Prime Primary Realtime Clock</Description><StartTime><Timestamp dt:dt="int">0</Timestamp><DateUtc dt:dt="string">2019-05-15T13:31:05Z</DateUtc></StartTime><FrequencyChanges><FrequencyChange><Frequency dt:dt="r8">2240905</Frequency><Timestamp dt:dt="r8">48415865077207</Timestamp><Current dt:d…	Fullexp_AAB-42-1	60.006	Keyboard	1.0.0.324	1	Keyboard	-1300790825	Full	3.0.3.60	3.0.3.60	05-15-2019	15.05.2019 13:31:06	15:31:06	3.0.3.43	6	Keyboard	Keyboard	3	1	3								BlockProcCello	ExpList		51	1	1	51				150		33					lighting_a_match.wav
Fullexp_AAB	42	1		<?xml version="1.0"?>\n<Clock xmlns:dt="urn:schemas-microsoft-com:datatypes"><Description dt:dt="string">E-Prime Primary Realtime Clock</Description><StartTime><Timestamp dt:dt="int">0</Timestamp><DateUtc dt:dt="string">2019-05-15T13:31:05Z</DateUtc></StartTime><FrequencyChanges><FrequencyChange><Frequency dt:dt="r8">2240905</Frequency><Timestamp dt:dt="r8">48415865077207</Timestamp><Current dt:d…	Fullexp_AAB-42-1	60.006	Keyboard	1.0.0.324	1	Keyboard	-1300790825	Full	3.0.3.60	3.0.3.60	05-15-2019	15.05.2019 13:31:06	15:31:06	3.0.3.43	6	Keyboard	Keyboard	3	1	3								BlockProcCello	ExpList		52	9	1	52				150		6					bicycle_horn.wav
Fullexp_AAB	42	1		<?xml version="1.0"?>\n<Clock xmlns:dt="urn:schemas-microsoft-com:datatypes"><Description dt:dt="string">E-Prime Primary Realtime Clock</Description><StartTime><Timestamp dt:dt="int">0</Timestamp><DateUtc dt:dt="string">2019-05-15T13:31:05Z</DateUtc></StartTime><FrequencyChanges><FrequencyChange><Frequency dt:dt="r8">2240905</Frequency><Timestamp dt:dt="r8">48415865077207</Timestamp><Current dt:d…	Fullexp_AAB-42-1	60.006	Keyboard	1.0.0.324	1	Keyboard	-1300790825	Full	3.0.3.60	3.0.3.60	05-15-2019	15.05.2019 13:31:06	15:31:06	3.0.3.43	6	Keyboard	Keyboard	3	1	3								BlockProcCello	ExpList		53	6	1	53				150		9					car_door.wav
Fullexp_AAB	42	1		<?xml version="1.0"?>\n<Clock xmlns:dt="urn:schemas-microsoft-com:datatypes"><Description dt:dt="string">E-Prime Primary Realtime Clock</Description><StartTime><Timestamp dt:dt="int">0</Timestamp><DateUtc dt:dt="string">2019-05-15T13:31:05Z</DateUtc></StartTime><FrequencyChanges><FrequencyChange><Frequency dt:dt="r8">2240905</Frequency><Timestamp dt:dt="r8">48415865077207</Timestamp><Current dt:d…	Fullexp_AAB-42-1	60.006	Keyboard	1.0.0.324	1	Keyboard	-1300790825	Full	3.0.3.60	3.0.3.60	05-15-2019	15.05.2019 13:31:06	15:31:06	3.0.3.43	6	Keyboard	Keyboard	3	1	3								BlockProcCello	ExpList		54	6	1	54				150		5					bell.wav
Fullexp_AAB	42	1		<?xml version="1.0"?>\n<Clock xmlns:dt="urn:schemas-microsoft-com:datatypes"><Description dt:dt="string">E-Prime Primary Realtime Clock</Description><StartTime><Timestamp dt:dt="int">0</Timestamp><DateUtc dt:dt="string">2019-05-15T13:31:05Z</DateUtc></StartTime><FrequencyChanges><FrequencyChange><Frequency dt:dt="r8">2240905</Frequency><Timestamp dt:dt="r8">48415865077207</Timestamp><Current dt:d…	Fullexp_AAB-42-1	60.006	Keyboard	1.0.0.324	1	Keyboard	-1300790825	Full	3.0.3.60	3.0.3.60	05-15-2019	15.05.2019 13:31:06	15:31:06	3.0.3.43	6	Keyboard	Keyboard	3	1	3								BlockProcCello	ExpList		55	3	1	55				150		44					telephone.wav
Fullexp_AAB	42	1		<?xml version="1.0"?>\n<Clock xmlns:dt="urn:schemas-microsoft-com:datatypes"><Description dt:dt="string">E-Prime Primary Realtime Clock</Description><StartTime><Timestamp dt:dt="int">0</Timestamp><DateUtc dt:dt="string">2019-05-15T13:31:05Z</DateUtc></StartTime><FrequencyChanges><FrequencyChange><Frequency dt:dt="r8">2240905</Frequency><Timestamp dt:dt="r8">48415865077207</Timestamp><Current dt:d…	Fullexp_AAB-42-1	60.006	Keyboard	1.0.0.324	1	Keyboard	-1300790825	Full	3.0.3.60	3.0.3.60	05-15-2019	15.05.2019 13:31:06	15:31:06	3.0.3.43	6	Keyboard	Keyboard	3	1	3								BlockProcCello	ExpList		56	8	1	56				150		2					ballhit.wav
Fullexp_AAB	42	1		<?xml version="1.0"?>\n<Clock xmlns:dt="urn:schemas-microsoft-com:datatypes"><Description dt:dt="string">E-Prime Primary Realtime Clock</Description><StartTime><Timestamp dt:dt="int">0</Timestamp><DateUtc dt:dt="string">2019-05-15T13:31:05Z</DateUtc></StartTime><FrequencyChanges><FrequencyChange><Frequency dt:dt="r8">2240905</Frequency><Timestamp dt:dt="r8">48415865077207</Timestamp><Current dt:d…	Fullexp_AAB-42-1	60.006	Keyboard	1.0.0.324	1	Keyboard	-1300790825	Full	3.0.3.60	3.0.3.60	05-15-2019	15.05.2019 13:31:06	15:31:06	3.0.3.43	6	Keyboard	Keyboard	3	1	3								BlockProcCello	ExpList		57	1	1	57				150		18					digging_ice.wav
Fullexp_AAB	42	1		<?xml version="1.0"?>\n<Clock xmlns:dt="urn:schemas-microsoft-com:datatypes"><Description dt:dt="string">E-Prime Primary Realtime Clock</Description><StartTime><Timestamp dt:dt="int">0</Timestamp><DateUtc dt:dt="string">2019-05-15T13:31:05Z</DateUtc></StartTime><FrequencyChanges><FrequencyChange><Frequency dt:dt="r8">2240905</Frequency><Timestamp dt:dt="r8">48415865077207</Timestamp><Current dt:d…	Fullexp_AAB-42-1	60.006	Keyboard	1.0.0.324	1	Keyboard	-1300790825	Full	3.0.3.60	3.0.3.60	05-15-2019	15.05.2019 13:31:06	15:31:06	3.0.3.43	6	Keyboard	Keyboard	3	1	3								BlockProcCello	ExpList		58	6	1	58				150		33					lighting_a_match.wav
Fullexp_AAB	42	1		<?xml version="1.0"?>\n<Clock xmlns:dt="urn:schemas-microsoft-com:datatypes"><Description dt:dt="string">E-Prime Primary Realtime Clock</Description><StartTime><Timestamp dt:dt="int">0</Timestamp><DateUtc dt:dt="string">2019-05-15T13:31:05Z</DateUtc></StartTime><FrequencyChanges><FrequencyChange><Frequency dt:dt="r8">2240905</Frequency><Timestamp dt:dt="r8">48415865077207</Timestamp><Current dt:d…	Fullexp_AAB-42-1	60.006	Keyboard	1.0.0.324	1	Keyboard	-1300790825	Full	3.0.3.60	3.0.3.60	05-15-2019	15.05.2019 13:31:06	15:31:06	3.0.3.43	6	Keyboard	Keyboard	3	1	3								BlockProcCello	ExpList		59	9	1	59				150		34					motorbike.wav
Fullexp_AAB	42	1		<?xml version="1.0"?>\n<Clock xmlns:dt="urn:schemas-microsoft-com:datatypes"><Description dt:dt="string">E-Prime Primary Realtime Clock</Description><StartTime><Timestamp dt:dt="int">0</Timestamp><DateUtc dt:dt="string">2019-05-15T13:31:05Z</DateUtc></StartTime><FrequencyChanges><FrequencyChange><Frequency dt:dt="r8">2240905</Frequency><Timestamp dt:dt="r8">48415865077207</Timestamp><Current dt:d…	Fullexp_AAB-42-1	60.006	Keyboard	1.0.0.324	1	Keyboard	-1300790825	Full	3.0.3.60	3.0.3.60	05-15-2019	15.05.2019 13:31:06	15:31:06	3.0.3.43	6	Keyboard	Keyboard	3	1	3								BlockProcCello	ExpList		60	1	1	60				150		30					knocking_window.wav
Fullexp_AAB	42	1		<?xml version="1.0"?>\n<Clock xmlns:dt="urn:schemas-microsoft-com:datatypes"><Description dt:dt="string">E-Prime Primary Realtime Clock</Description><StartTime><Timestamp dt:dt="int">0</Timestamp><DateUtc dt:dt="string">2019-05-15T13:31:05Z</DateUtc></StartTime><FrequencyChanges><FrequencyChange><Frequency dt:dt="r8">2240905</Frequency><Timestamp dt:dt="r8">48415865077207</Timestamp><Current dt:d…	Fullexp_AAB-42-1	60.006	Keyboard	1.0.0.324	1	Keyboard	-1300790825	Full	3.0.3.60	3.0.3.60	05-15-2019	15.05.2019 13:31:06	15:31:06	3.0.3.43	6	Keyboard	Keyboard	3	1	3								BlockProcCello	ExpList		61	7	1	61				150		36					paperturning.wav
Fullexp_AAB	42	1		<?xml version="1.0"?>\n<Clock xmlns:dt="urn:schemas-microsoft-com:datatypes"><Description dt:dt="string">E-Prime Primary Realtime Clock</Description><StartTime><Timestamp dt:dt="int">0</Timestamp><DateUtc dt:dt="string">2019-05-15T13:31:05Z</DateUtc></StartTime><FrequencyChanges><FrequencyChange><Frequency dt:dt="r8">2240905</Frequency><Timestamp dt:dt="r8">48415865077207</Timestamp><Current dt:d…	Fullexp_AAB-42-1	60.006	Keyboard	1.0.0.324	1	Keyboard	-1300790825	Full	3.0.3.60	3.0.3.60	05-15-2019	15.05.2019 13:31:06	15:31:06	3.0.3.43	6	Keyboard	Keyboard	3	1	3								BlockProcCello	ExpList		62	6	1	62				150		2					ballhit.wav
Fullexp_AAB	42	1		<?xml version="1.0"?>\n<Clock xmlns:dt="urn:schemas-microsoft-com:datatypes"><Description dt:dt="string">E-Prime Primary Realtime Clock</Description><StartTime><Timestamp dt:dt="int">0</Timestamp><DateUtc dt:dt="string">2019-05-15T13:31:05Z</DateUtc></StartTime><FrequencyChanges><FrequencyChange><Frequency dt:dt="r8">2240905</Frequency><Timestamp dt:dt="r8">48415865077207</Timestamp><Current dt:d…	Fullexp_AAB-42-1	60.006	Keyboard	1.0.0.324	1	Keyboard	-1300790825	Full	3.0.3.60	3.0.3.60	05-15-2019	15.05.2019 13:31:06	15:31:06	3.0.3.43	6	Keyboard	Keyboard	3	1	3								BlockProcCello	ExpList		63	6	1	63				150		31					lawn_mower.wav
Fullexp_AAB	42	1		<?xml version="1.0"?>\n<Clock xmlns:dt="urn:schemas-microsoft-com:datatypes"><Description dt:dt="string">E-Prime Primary Realtime Clock</Description><StartTime><Timestamp dt:dt="int">0</Timestamp><DateUtc dt:dt="string">2019-05-15T13:31:05Z</DateUtc></StartTime><FrequencyChanges><FrequencyChange><Frequency dt:dt="r8">2240905</Frequency><Timestamp dt:dt="r8">48415865077207</Timestamp><Current dt:d…	Fullexp_AAB-42-1	60.006	Keyboard	1.0.0.324	1	Keyboard	-1300790825	Full	3.0.3.60	3.0.3.60	05-15-2019	15.05.2019 13:31:06	15:31:06	3.0.3.43	6	Keyboard	Keyboard	3	1	3								BlockProcCello	ExpList		64	9	1	64				150		25					handblander.wav
Fullexp_AAB	38	1		<?xml version="1.0"?>\n<Clock xmlns:dt="urn:schemas-microsoft-com:datatypes"><Description dt:dt="string">E-Prime Primary Realtime Clock</Description><StartTime><Timestamp dt:dt="int">0</Timestamp><DateUtc dt:dt="string">2019-04-11T13:16:24Z</DateUtc></StartTime><FrequencyChanges><FrequencyChange><Frequency dt:dt="r8">2240905</Frequency><Timestamp dt:dt="r8">41830990331753</Timestamp><Current dt:d…	Fullexp_AAB-38-1	60.007	Keyboard	1.0.0.322	1	Keyboard	-1990672324	Full	3.0.3.60	3.0.3.60	04/11/2019	11.04.2019 13:16:25	15:16:25	3.0.3.43	1		Keyboard						Keyboard		1	1	1	VoicePractice	PracticeList		1							150				31			lawn_mower.wav
Fullexp_AAB	38	1		<?xml version="1.0"?>\n<Clock xmlns:dt="urn:schemas-microsoft-com:datatypes"><Description dt:dt="string">E-Prime Primary Realtime Clock</Description><StartTime><Timestamp dt:dt="int">0</Timestamp><DateUtc dt:dt="string">2019-04-11T13:16:24Z</DateUtc></StartTime><FrequencyChanges><FrequencyChange><Frequency dt:dt="r8">2240905</Frequency><Timestamp dt:dt="r8">41830990331753</Timestamp><Current dt:d…	Fullexp_AAB-38-1	60.007	Keyboard	1.0.0.322	1	Keyboard	-1990672324	Full	3.0.3.60	3.0.3.60	04/11/2019	11.04.2019 13:16:25	15:16:25	3.0.3.43	1		Keyboard						Keyboard		1	1	1	VoicePractice	PracticeList		2							150				3			ballkick.wav
Fullexp_AAB	38	1		<?xml version="1.0"?>\n<Clock xmlns:dt="urn:schemas-microsoft-com:datatypes"><Description dt:dt="string">E-Prime Primary Realtime Clock</Description><StartTime><Timestamp dt:dt="int">0</Timestamp><DateUtc dt:dt="string">2019-04-11T13:16:24Z</DateUtc></StartTime><FrequencyChanges><FrequencyChange><Frequency dt:dt="r8">2240905</Frequency><Timestamp dt:dt="r8">41830990331753</Timestamp><Current dt:d…	Fullexp_AAB-38-1	60.007	Keyboard	1.0.0.322	1	Keyboard	-1990672324	Full	3.0.3.60	3.0.3.60	04/11/2019	11.04.2019 13:16:25	15:16:25	3.0.3.43	1		Keyboard						Keyboard		1	1	1	VoicePractice	PracticeList		3							150				20			drill.wav
Fullexp_AAB	38	1		<?xml version="1.0"?>\n<Clock xmlns:dt="urn:schemas-microsoft-com:datatypes"><Description dt:dt="string">E-Prime Primary Realtime Clock</Description><StartTime><Timestamp dt:dt="int">0</Timestamp><DateUtc dt:dt="string">2019-04-11T13:16:24Z</DateUtc></StartTime><FrequencyChanges><FrequencyChange><Frequency dt:dt="r8">2240905</Frequency><Timestamp dt:dt="r8">41830990331753</Timestamp><Current dt:d…	Fullexp_AAB-38-1	60.007	Keyboard	1.0.0.322	1	Keyboard	-1990672324	Full	3.0.3.60	3.0.3.60	04/11/2019	11.04.2019 13:16:25	15:16:25	3.0.3.43	1		Keyboard						Keyboard		1	1	1	VoicePractice	PracticeList		4							150				12			clock_ticking.wav
Fullexp_AAB	38	1		<?xml version="1.0"?>\n<Clock xmlns:dt="urn:schemas-microsoft-com:datatypes"><Description dt:dt="string">E-Prime Primary Realtime Clock</Description><StartTime><Timestamp dt:dt="int">0</Timestamp><DateUtc dt:dt="string">2019-04-11T13:16:24Z</DateUtc></StartTime><FrequencyChanges><FrequencyChange><Frequency dt:dt="r8">2240905</Frequency><Timestamp dt:dt="r8">41830990331753</Timestamp><Current dt:d…	Fullexp_AAB-38-1	60.007	Keyboard	1.0.0.322	1	Keyboard	-1990672324	Full	3.0.3.60	3.0.3.60	04/11/2019	11.04.2019 13:16:25	15:16:25	3.0.3.43	1		Keyboard						Keyboard		1	1	1	VoicePractice	PracticeList		5							150				36			paperturning.wav
Fullexp_AAB	38	1		<?xml version="1.0"?>\n<Clock xmlns:dt="urn:schemas-microsoft-com:datatypes"><Description dt:dt="string">E-Prime Primary Realtime Clock</Description><StartTime><Timestamp dt:dt="int">0</Timestamp><DateUtc dt:dt="string">2019-04-11T13:16:24Z</DateUtc></StartTime><FrequencyChanges><FrequencyChange><Frequency dt:dt="r8">2240905</Frequency><Timestamp dt:dt="r8">41830990331753</Timestamp><Current dt:d…	Fullexp_AAB-38-1	60.007	Keyboard	1.0.0.322	1	Keyboard	-1990672324	Full	3.0.3.60	3.0.3.60	04/11/2019	11.04.2019 13:16:25	15:16:25	3.0.3.43	1		Keyboard						Keyboard		1	1	1	VoicePractice	PracticeList		6							150				15			coins.wav
Fullexp_AAB	38	1		<?xml version="1.0"?>\n<Clock xmlns:dt="urn:schemas-microsoft-com:datatypes"><Description dt:dt="string">E-Prime Primary Realtime Clock</Description><StartTime><Timestamp dt:dt="int">0</Timestamp><DateUtc dt:dt="string">2019-04-11T13:16:24Z</DateUtc></StartTime><FrequencyChanges><FrequencyChange><Frequency dt:dt="r8">2240905</Frequency><Timestamp dt:dt="r8">41830990331753</Timestamp><Current dt:d…	Fullexp_AAB-38-1	60.007	Keyboard	1.0.0.322	1	Keyboard	-1990672324	Full	3.0.3.60	3.0.3.60	04/11/2019	11.04.2019 13:16:25	15:16:25	3.0.3.43	1		Keyboard						Keyboard		1	1	1	VoicePractice	PracticeList		7							150				38			pool_balls.wav
Fullexp_AAB	38	1		<?xml version="1.0"?>\n<Clock xmlns:dt="urn:schemas-microsoft-com:datatypes"><Description dt:dt="string">E-Prime Primary Realtime Clock</Description><StartTime><Timestamp dt:dt="int">0</Timestamp><DateUtc dt:dt="string">2019-04-11T13:16:24Z</DateUtc></StartTime><FrequencyChanges><FrequencyChange><Frequency dt:dt="r8">2240905</Frequency><Timestamp dt:dt="r8">41830990331753</Timestamp><Current dt:d…	Fullexp_AAB-38-1	60.007	Keyboard	1.0.0.322	1	Keyboard	-1990672324	Full	3.0.3.60	3.0.3.60	04/11/2019	11.04.2019 13:16:25	15:16:25	3.0.3.43	1		Keyboard						Keyboard		1	1	1	VoicePractice	PracticeList		8							150				42			scissors.wav
Fullexp_AAB	38	1		<?xml version="1.0"?>\n<Clock xmlns:dt="urn:schemas-microsoft-com:datatypes"><Description dt:dt="string">E-Prime Primary Realtime Clock</Description><StartTime><Timestamp dt:dt="int">0</Timestamp><DateUtc dt:dt="string">2019-04-11T13:16:24Z</DateUtc></StartTime><FrequencyChanges><FrequencyChange><Frequency dt:dt="r8">2240905</Frequency><Timestamp dt:dt="r8">41830990331753</Timestamp><Current dt:d…	Fullexp_AAB-38-1	60.007	Keyboard	1.0.0.322	1	Keyboard	-1990672324	Full	3.0.3.60	3.0.3.60	04/11/2019	11.04.2019 13:16:25	15:16:25	3.0.3.43	1		Keyboard						Keyboard		1	1	1	VoicePractice	PracticeList		9							150				4			beepbeep.wav
Fullexp_AAB	38	1		<?xml version="1.0"?>\n<Clock xmlns:dt="urn:schemas-microsoft-com:datatypes"><Description dt:dt="string">E-Prime Primary Realtime Clock</Description><StartTime><Timestamp dt:dt="int">0</Timestamp><DateUtc dt:dt="string">2019-04-11T13:16:24Z</DateUtc></StartTime><FrequencyChanges><FrequencyChange><Frequency dt:dt="r8">2240905</Frequency><Timestamp dt:dt="r8">41830990331753</Timestamp><Current dt:d…	Fullexp_AAB-38-1	60.007	Keyboard	1.0.0.322	1	Keyboard	-1990672324	Full	3.0.3.60	3.0.3.60	04/11/2019	11.04.2019 13:16:25	15:16:25	3.0.3.43	1		Keyboard						Keyboard		1	1	1	VoicePractice	PracticeList		10							150				7			bike_bell_2.wav
Fullexp_AAB	38	1		<?xml version="1.0"?>\n<Clock xmlns:dt="urn:schemas-microsoft-com:datatypes"><Description dt:dt="string">E-Prime Primary Realtime Clock</Description><StartTime><Timestamp dt:dt="int">0</Timestamp><DateUtc dt:dt="string">2019-04-11T13:16:24Z</DateUtc></StartTime><FrequencyChanges><FrequencyChange><Frequency dt:dt="r8">2240905</Frequency><Timestamp dt:dt="r8">41830990331753</Timestamp><Current dt:d…	Fullexp_AAB-38-1	60.007	Keyboard	1.0.0.322	1	Keyboard	-1990672324	Full	3.0.3.60	3.0.3.60	04/11/2019	11.04.2019 13:16:25	15:16:25	3.0.3.43	1		Keyboard						Keyboard		1	1	1	VoicePractice	PracticeList		11							150				4			beepbeep.wav
Fullexp_AAB	38	1		<?xml version="1.0"?>\n<Clock xmlns:dt="urn:schemas-microsoft-com:datatypes"><Description dt:dt="string">E-Prime Primary Realtime Clock</Description><StartTime><Timestamp dt:dt="int">0</Timestamp><DateUtc dt:dt="string">2019-04-11T13:16:24Z</DateUtc></StartTime><FrequencyChanges><FrequencyChange><Frequency dt:dt="r8">2240905</Frequency><Timestamp dt:dt="r8">41830990331753</Timestamp><Current dt:d…	Fullexp_AAB-38-1	60.007	Keyboard	1.0.0.322	1	Keyboard	-1990672324	Full	3.0.3.60	3.0.3.60	04/11/2019	11.04.2019 13:16:25	15:16:25	3.0.3.43	1		Keyboard						Keyboard		1	1	1	VoicePractice	PracticeList		12							150				23			glass_clashing.wav
Fullexp_AAB	38	1		<?xml version="1.0"?>\n<Clock xmlns:dt="urn:schemas-microsoft-com:datatypes"><Description dt:dt="string">E-Prime Primary Realtime Clock</Description><StartTime><Timestamp dt:dt="int">0</Timestamp><DateUtc dt:dt="string">2019-04-11T13:16:24Z</DateUtc></StartTime><FrequencyChanges><FrequencyChange><Frequency dt:dt="r8">2240905</Frequency><Timestamp dt:dt="r8">41830990331753</Timestamp><Current dt:d…	Fullexp_AAB-38-1	60.007	Keyboard	1.0.0.322	1	Keyboard	-1990672324	Full	3.0.3.60	3.0.3.60	04/11/2019	11.04.2019 13:16:25	15:16:25	3.0.3.43	1		Keyboard						Keyboard		1	1	1	VoicePractice	PracticeList		13							150				48			zipper.wav
Fullexp_AAB	38	1		<?xml version="1.0"?>\n<Clock xmlns:dt="urn:schemas-microsoft-com:datatypes"><Description dt:dt="string">E-Prime Primary Realtime Clock</Description><StartTime><Timestamp dt:dt="int">0</Timestamp><DateUtc dt:dt="string">2019-04-11T13:16:24Z</DateUtc></StartTime><FrequencyChanges><FrequencyChange><Frequency dt:dt="r8">2240905</Frequency><Timestamp dt:dt="r8">41830990331753</Timestamp><Current dt:d…	Fullexp_AAB-38-1	60.007	Keyboard	1.0.0.322	1	Keyboard	-1990672324	Full	3.0.3.60	3.0.3.60	04/11/2019	11.04.2019 13:16:25	15:16:25	3.0.3.43	1		Keyboard						Keyboard		1	1	1	VoicePractice	PracticeList		14							150				14			coffee_grinder.wav
Fullexp_AAB	38	1		<?xml version="1.0"?>\n<Clock xmlns:dt="urn:schemas-microsoft-com:datatypes"><Description dt:dt="string">E-Prime Primary Realtime Clock</Description><StartTime><Timestamp dt:dt="int">0</Timestamp><DateUtc dt:dt="string">2019-04-11T13:16:24Z</DateUtc></StartTime><FrequencyChanges><FrequencyChange><Frequency dt:dt="r8">2240905</Frequency><Timestamp dt:dt="r8">41830990331753</Timestamp><Current dt:d…	Fullexp_AAB-38-1	60.007	Keyboard	1.0.0.322	1	Keyboard	-1990672324	Full	3.0.3.60	3.0.3.60	04/11/2019	11.04.2019 13:16:25	15:16:25	3.0.3.43	1		Keyboard						Keyboard		1	1	1	VoicePractice	PracticeList		15							150				19			doorbell.wav
Fullexp_AAB	38	1		<?xml version="1.0"?>\n<Clock xmlns:dt="urn:schemas-microsoft-com:datatypes"><Description dt:dt="string">E-Prime Primary Realtime Clock</Description><StartTime><Timestamp dt:dt="int">0</Timestamp><DateUtc dt:dt="string">2019-04-11T13:16:24Z</DateUtc></StartTime><FrequencyChanges><FrequencyChange><Frequency dt:dt="r8">2240905</Frequency><Timestamp dt:dt="r8">41830990331753</Timestamp><Current dt:d…	Fullexp_AAB-38-1	60.007	Keyboard	1.0.0.322	1	Keyboard	-1990672324	Full	3.0.3.60	3.0.3.60	04/11/2019	11.04.2019 13:16:25	15:16:25	3.0.3.43	1		Keyboard						Keyboard		1	1	1	VoicePractice	PracticeList		16							150				16			coins_fall.wav
Fullexp_AAB	38	1		<?xml version="1.0"?>\n<Clock xmlns:dt="urn:schemas-microsoft-com:datatypes"><Description dt:dt="string">E-Prime Primary Realtime Clock</Description><StartTime><Timestamp dt:dt="int">0</Timestamp><DateUtc dt:dt="string">2019-04-11T13:16:24Z</DateUtc></StartTime><FrequencyChanges><FrequencyChange><Frequency dt:dt="r8">2240905</Frequency><Timestamp dt:dt="r8">41830990331753</Timestamp><Current dt:d…	Fullexp_AAB-38-1	60.007	Keyboard	1.0.0.322	1	Keyboard	-1990672324	Full	3.0.3.60	3.0.3.60	04/11/2019	11.04.2019 13:16:25	15:16:25	3.0.3.43	2		Keyboard					Keyboard			2	1	2	CelloPractice	PracticeList		1				1	1	1	150					33		lighting_a_match.wav
Fullexp_AAB	38	1		<?xml version="1.0"?>\n<Clock xmlns:dt="urn:schemas-microsoft-com:datatypes"><Description dt:dt="string">E-Prime Primary Realtime Clock</Description><StartTime><Timestamp dt:dt="int">0</Timestamp><DateUtc dt:dt="string">2019-04-11T13:16:24Z</DateUtc></StartTime><FrequencyChanges><FrequencyChange><Frequency dt:dt="r8">2240905</Frequency><Timestamp dt:dt="r8">41830990331753</Timestamp><Current dt:d…	Fullexp_AAB-38-1	60.007	Keyboard	1.0.0.322	1	Keyboard	-1990672324	Full	3.0.3.60	3.0.3.60	04/11/2019	11.04.2019 13:16:25	15:16:25	3.0.3.43	2		Keyboard					Keyboard			2	1	2	CelloPractice	PracticeList		2				6	1	2	150					44		telephone.wav
Fullexp_AAB	38	1		<?xml version="1.0"?>\n<Clock xmlns:dt="urn:schemas-microsoft-com:datatypes"><Description dt:dt="string">E-Prime Primary Realtime Clock</Description><StartTime><Timestamp dt:dt="int">0</Timestamp><DateUtc dt:dt="string">2019-04-11T13:16:24Z</DateUtc></StartTime><FrequencyChanges><FrequencyChange><Frequency dt:dt="r8">2240905</Frequency><Timestamp dt:dt="r8">41830990331753</Timestamp><Current dt:d…	Fullexp_AAB-38-1	60.007	Keyboard	1.0.0.322	1	Keyboard	-1990672324	Full	3.0.3.60	3.0.3.60	04/11/2019	11.04.2019 13:16:25	15:16:25	3.0.3.43	2		Keyboard					Keyboard			2	1	2	CelloPractice	PracticeList		3				2	1	3	150					2		ballhit.wav
Fullexp_AAB	38	1		<?xml version="1.0"?>\n<Clock xmlns:dt="urn:schemas-microsoft-com:datatypes"><Description dt:dt="string">E-Prime Primary Realtime Clock</Description><StartTime><Timestamp dt:dt="int">0</Timestamp><DateUtc dt:dt="string">2019-04-11T13:16:24Z</DateUtc></StartTime><FrequencyChanges><FrequencyChange><Frequency dt:dt="r8">2240905</Frequency><Timestamp dt:dt="r8">41830990331753</Timestamp><Current dt:d…	Fullexp_AAB-38-1	60.007	Keyboard	1.0.0.322	1	Keyboard	-1990672324	Full	3.0.3.60	3.0.3.60	04/11/2019	11.04.2019 13:16:25	15:16:25	3.0.3.43	2		Keyboard					Keyboard			2	1	2	CelloPractice	PracticeList		4				1	1	4	150					44		telephone.wav
Fullexp_AAB	38	1		<?xml version="1.0"?>\n<Clock xmlns:dt="urn:schemas-microsoft-com:datatypes"><Description dt:dt="string">E-Prime Primary Realtime Clock</Description><StartTime><Timestamp dt:dt="int">0</Timestamp><DateUtc dt:dt="string">2019-04-11T13:16:24Z</DateUtc></StartTime><FrequencyChanges><FrequencyChange><Frequency dt:dt="r8">2240905</Frequency><Timestamp dt:dt="r8">41830990331753</Timestamp><Current dt:d…	Fullexp_AAB-38-1	60.007	Keyboard	1.0.0.322	1	Keyboard	-1990672324	Full	3.0.3.60	3.0.3.60	04/11/2019	11.04.2019 13:16:25	15:16:25	3.0.3.43	2		Keyboard					Keyboard			2	1	2	CelloPractice	PracticeList		5				10	1	5	150					13		clown_honk.wav
Fullexp_AAB	38	1		<?xml version="1.0"?>\n<Clock xmlns:dt="urn:schemas-microsoft-com:datatypes"><Description dt:dt="string">E-Prime Primary Realtime Clock</Description><StartTime><Timestamp dt:dt="int">0</Timestamp><DateUtc dt:dt="string">2019-04-11T13:16:24Z</DateUtc></StartTime><FrequencyChanges><FrequencyChange><Frequency dt:dt="r8">2240905</Frequency><Timestamp dt:dt="r8">41830990331753</Timestamp><Current dt:d…	Fullexp_AAB-38-1	60.007	Keyboard	1.0.0.322	1	Keyboard	-1990672324	Full	3.0.3.60	3.0.3.60	04/11/2019	11.04.2019 13:16:25	15:16:25	3.0.3.43	2		Keyboard					Keyboard			2	1	2	CelloPractice	PracticeList		6				6	1	6	150					19		doorbell.wav
Fullexp_AAB	38	1		<?xml version="1.0"?>\n<Clock xmlns:dt="urn:schemas-microsoft-com:datatypes"><Description dt:dt="string">E-Prime Primary Realtime Clock</Description><StartTime><Timestamp dt:dt="int">0</Timestamp><DateUtc dt:dt="string">2019-04-11T13:16:24Z</DateUtc></StartTime><FrequencyChanges><FrequencyChange><Frequency dt:dt="r8">2240905</Frequency><Timestamp dt:dt="r8">41830990331753</Timestamp><Current dt:d…	Fullexp_AAB-38-1	60.007	Keyboard	1.0.0.322	1	Keyboard	-1990672324	Full	3.0.3.60	3.0.3.60	04/11/2019	11.04.2019 13:16:25	15:16:25	3.0.3.43	2		Keyboard					Keyboard			2	1	2	CelloPractice	PracticeList		7				9	1	7	150					35		mouse_click.wav
Fullexp_AAB	38	1		<?xml version="1.0"?>\n<Clock xmlns:dt="urn:schemas-microsoft-com:datatypes"><Description dt:dt="string">E-Prime Primary Realtime Clock</Description><StartTime><Timestamp dt:dt="int">0</Timestamp><DateUtc dt:dt="string">2019-04-11T13:16:24Z</DateUtc></StartTime><FrequencyChanges><FrequencyChange><Frequency dt:dt="r8">2240905</Frequency><Timestamp dt:dt="r8">41830990331753</Timestamp><Current dt:d…	Fullexp_AAB-38-1	60.007	Keyboard	1.0.0.322	1	Keyboard	-1990672324	Full	3.0.3.60	3.0.3.60	04/11/2019	11.04.2019 13:16:25	15:16:25	3.0.3.43	2		Keyboard					Keyboard			2	1	2	CelloPractice	PracticeList		8				5	1	8	150					30		knocking_window.wav
Fullexp_AAB	38	1		<?xml version="1.0"?>\n<Clock xmlns:dt="urn:schemas-microsoft-com:datatypes"><Description dt:dt="string">E-Prime Primary Realtime Clock</Description><StartTime><Timestamp dt:dt="int">0</Timestamp><DateUtc dt:dt="string">2019-04-11T13:16:24Z</DateUtc></StartTime><FrequencyChanges><FrequencyChange><Frequency dt:dt="r8">2240905</Frequency><Timestamp dt:dt="r8">41830990331753</Timestamp><Current dt:d…	Fullexp_AAB-38-1	60.007	Keyboard	1.0.0.322	1	Keyboard	-1990672324	Full	3.0.3.60	3.0.3.60	04/11/2019	11.04.2019 13:16:25	15:16:25	3.0.3.43	2		Keyboard					Keyboard			2	1	2	CelloPractice	PracticeList		9				6	1	9	150					11		chainsaw.wav
Fullexp_AAB	38	1		<?xml version="1.0"?>\n<Clock xmlns:dt="urn:schemas-microsoft-com:datatypes"><Description dt:dt="string">E-Prime Primary Realtime Clock</Description><StartTime><Timestamp dt:dt="int">0</Timestamp><DateUtc dt:dt="string">2019-04-11T13:16:24Z</DateUtc></StartTime><FrequencyChanges><FrequencyChange><Frequency dt:dt="r8">2240905</Frequency><Timestamp dt:dt="r8">41830990331753</Timestamp><Current dt:d…	Fullexp_AAB-38-1	60.007	Keyboard	1.0.0.322	1	Keyboard	-1990672324	Full	3.0.3.60	3.0.3.60	04/11/2019	11.04.2019 13:16:25	15:16:25	3.0.3.43	2		Keyboard					Keyboard			2	1	2	CelloPractice	PracticeList		10				1	1	10	150					41		sandpaper.wav
Fullexp_AAB	38	1		<?xml version="1.0"?>\n<Clock xmlns:dt="urn:schemas-microsoft-com:datatypes"><Description dt:dt="string">E-Prime Primary Realtime Clock</Description><StartTime><Timestamp dt:dt="int">0</Timestamp><DateUtc dt:dt="string">2019-04-11T13:16:24Z</DateUtc></StartTime><FrequencyChanges><FrequencyChange><Frequency dt:dt="r8">2240905</Frequency><Timestamp dt:dt="r8">41830990331753</Timestamp><Current dt:d…	Fullexp_AAB-38-1	60.007	Keyboard	1.0.0.322	1	Keyboard	-1990672324	Full	3.0.3.60	3.0.3.60	04/11/2019	11.04.2019 13:16:25	15:16:25	3.0.3.43	2		Keyboard					Keyboard			2	1	2	CelloPractice	PracticeList		11				3	1	11	150					18		digging_ice.wav
Fullexp_AAB	38	1		<?xml version="1.0"?>\n<Clock xmlns:dt="urn:schemas-microsoft-com:datatypes"><Description dt:dt="string">E-Prime Primary Realtime Clock</Description><StartTime><Timestamp dt:dt="int">0</Timestamp><DateUtc dt:dt="string">2019-04-11T13:16:24Z</DateUtc></StartTime><FrequencyChanges><FrequencyChange><Frequency dt:dt="r8">2240905</Frequency><Timestamp dt:dt="r8">41830990331753</Timestamp><Current dt:d…	Fullexp_AAB-38-1	60.007	Keyboard	1.0.0.322	1	Keyboard	-1990672324	Full	3.0.3.60	3.0.3.60	04/11/2019	11.04.2019 13:16:25	15:16:25	3.0.3.43	2		Keyboard					Keyboard			2	1	2	CelloPractice	PracticeList		12				7	1	12	150					35		mouse_click.wav
Fullexp_AAB	38	1		<?xml version="1.0"?>\n<Clock xmlns:dt="urn:schemas-microsoft-com:datatypes"><Description dt:dt="string">E-Prime Primary Realtime Clock</Description><StartTime><Timestamp dt:dt="int">0</Timestamp><DateUtc dt:dt="string">2019-04-11T13:16:24Z</DateUtc></StartTime><FrequencyChanges><FrequencyChange><Frequency dt:dt="r8">2240905</Frequency><Timestamp dt:dt="r8">41830990331753</Timestamp><Current dt:d…	Fullexp_AAB-38-1	60.007	Keyboard	1.0.0.322	1	Keyboard	-1990672324	Full	3.0.3.60	3.0.3.60	04/11/2019	11.04.2019 13:16:25	15:16:25	3.0.3.43	2		Keyboard					Keyboard			2	1	2	CelloPractice	PracticeList		13				6	1	13	150					6		bicycle_horn.wav
Fullexp_AAB	38	1		<?xml version="1.0"?>\n<Clock xmlns:dt="urn:schemas-microsoft-com:datatypes"><Description dt:dt="string">E-Prime Primary Realtime Clock</Description><StartTime><Timestamp dt:dt="int">0</Timestamp><DateUtc dt:dt="string">2019-04-11T13:16:24Z</DateUtc></StartTime><FrequencyChanges><FrequencyChange><Frequency dt:dt="r8">2240905</Frequency><Timestamp dt:dt="r8">41830990331753</Timestamp><Current dt:d…	Fullexp_AAB-38-1	60.007	Keyboard	1.0.0.322	1	Keyboard	-1990672324	Full	3.0.3.60	3.0.3.60	04/11/2019	11.04.2019 13:16:25	15:16:25	3.0.3.43	2		Keyboard					Keyboard			2	1	2	CelloPractice	PracticeList		14				8	1	14	150					17		cokecan.wav
Fullexp_AAB	38	1		<?xml version="1.0"?>\n<Clock xmlns:dt="urn:schemas-microsoft-com:datatypes"><Description dt:dt="string">E-Prime Primary Realtime Clock</Description><StartTime><Timestamp dt:dt="int">0</Timestamp><DateUtc dt:dt="string">2019-04-11T13:16:24Z</DateUtc></StartTime><FrequencyChanges><FrequencyChange><Frequency dt:dt="r8">2240905</Frequency><Timestamp dt:dt="r8">41830990331753</Timestamp><Current dt:d…	Fullexp_AAB-38-1	60.007	Keyboard	1.0.0.322	1	Keyboard	-1990672324	Full	3.0.3.60	3.0.3.60	04/11/2019	11.04.2019 13:16:25	15:16:25	3.0.3.43	2		Keyboard					Keyboard			2	1	2	CelloPractice	PracticeList		15				4	1	15	150					23		glass_clashing.wav
Fullexp_AAB	38	1		<?xml version="1.0"?>\n<Clock xmlns:dt="urn:schemas-microsoft-com:datatypes"><Description dt:dt="string">E-Prime Primary Realtime Clock</Description><StartTime><Timestamp dt:dt="int">0</Timestamp><DateUtc dt:dt="string">2019-04-11T13:16:24Z</DateUtc></StartTime><FrequencyChanges><FrequencyChange><Frequency dt:dt="r8">2240905</Frequency><Timestamp dt:dt="r8">41830990331753</Timestamp><Current dt:d…	Fullexp_AAB-38-1	60.007	Keyboard	1.0.0.322	1	Keyboard	-1990672324	Full	3.0.3.60	3.0.3.60	04/11/2019	11.04.2019 13:16:25	15:16:25	3.0.3.43	2		Keyboard					Keyboard			2	1	2	CelloPractice	PracticeList		16				1	1	16	150					32		lighter.wav
Fullexp_AAB	38	1		<?xml version="1.0"?>\n<Clock xmlns:dt="urn:schemas-microsoft-com:datatypes"><Description dt:dt="string">E-Prime Primary Realtime Clock</Description><StartTime><Timestamp dt:dt="int">0</Timestamp><DateUtc dt:dt="string">2019-04-11T13:16:24Z</DateUtc></StartTime><FrequencyChanges><FrequencyChange><Frequency dt:dt="r8">2240905</Frequency><Timestamp dt:dt="r8">41830990331753</Timestamp><Current dt:d…	Fullexp_AAB-38-1	60.007	Keyboard	1.0.0.322	1	Keyboard	-1990672324	Full	3.0.3.60	3.0.3.60	04/11/2019	11.04.2019 13:16:25	15:16:25	3.0.3.43	3		Keyboard				Keyboard				3	1	3	OrganPractice	PracticeList		1							150						26	keyboard.wav
Fullexp_AAB	38	1		<?xml version="1.0"?>\n<Clock xmlns:dt="urn:schemas-microsoft-com:datatypes"><Description dt:dt="string">E-Prime Primary Realtime Clock</Description><StartTime><Timestamp dt:dt="int">0</Timestamp><DateUtc dt:dt="string">2019-04-11T13:16:24Z</DateUtc></StartTime><FrequencyChanges><FrequencyChange><Frequency dt:dt="r8">2240905</Frequency><Timestamp dt:dt="r8">41830990331753</Timestamp><Current dt:d…	Fullexp_AAB-38-1	60.007	Keyboard	1.0.0.322	1	Keyboard	-1990672324	Full	3.0.3.60	3.0.3.60	04/11/2019	11.04.2019 13:16:25	15:16:25	3.0.3.43	3		Keyboard				Keyboard				3	1	3	OrganPractice	PracticeList		2							150						1	ballcarpet.wav
Fullexp_AAB	38	1		<?xml version="1.0"?>\n<Clock xmlns:dt="urn:schemas-microsoft-com:datatypes"><Description dt:dt="string">E-Prime Primary Realtime Clock</Description><StartTime><Timestamp dt:dt="int">0</Timestamp><DateUtc dt:dt="string">2019-04-11T13:16:24Z</DateUtc></StartTime><FrequencyChanges><FrequencyChange><Frequency dt:dt="r8">2240905</Frequency><Timestamp dt:dt="r8">41830990331753</Timestamp><Current dt:d…	Fullexp_AAB-38-1	60.007	Keyboard	1.0.0.322	1	Keyboard	-1990672324	Full	3.0.3.60	3.0.3.60	04/11/2019	11.04.2019 13:16:25	15:16:25	3.0.3.43	3		Keyboard				Keyboard				3	1	3	OrganPractice	PracticeList		3							150						38	pool_balls.wav
Fullexp_AAB	38	1		<?xml version="1.0"?>\n<Clock xmlns:dt="urn:schemas-microsoft-com:datatypes"><Description dt:dt="string">E-Prime Primary Realtime Clock</Description><StartTime><Timestamp dt:dt="int">0</Timestamp><DateUtc dt:dt="string">2019-04-11T13:16:24Z</DateUtc></StartTime><FrequencyChanges><FrequencyChange><Frequency dt:dt="r8">2240905</Frequency><Timestamp dt:dt="r8">41830990331753</Timestamp><Current dt:d…	Fullexp_AAB-38-1	60.007	Keyboard	1.0.0.322	1	Keyboard	-1990672324	Full	3.0.3.60	3.0.3.60	04/11/2019	11.04.2019 13:16:25	15:16:25	3.0.3.43	3		Keyboard				Keyboard				3	1	3	OrganPractice	PracticeList		4							150						37	plates.wav
Fullexp_AAB	38	1		<?xml version="1.0"?>\n<Clock xmlns:dt="urn:schemas-microsoft-com:datatypes"><Description dt:dt="string">E-Prime Primary Realtime Clock</Description><StartTime><Timestamp dt:dt="int">0</Timestamp><DateUtc dt:dt="string">2019-04-11T13:16:24Z</DateUtc></StartTime><FrequencyChanges><FrequencyChange><Frequency dt:dt="r8">2240905</Frequency><Timestamp dt:dt="r8">41830990331753</Timestamp><Current dt:d…	Fullexp_AAB-38-1	60.007	Keyboard	1.0.0.322	1	Keyboard	-1990672324	Full	3.0.3.60	3.0.3.60	04/11/2019	11.04.2019 13:16:25	15:16:25	3.0.3.43	3		Keyboard				Keyboard				3	1	3	OrganPractice	PracticeList		5							150						33	lighting_a_match.wav
Fullexp_AAB	38	1		<?xml version="1.0"?>\n<Clock xmlns:dt="urn:schemas-microsoft-com:datatypes"><Description dt:dt="string">E-Prime Primary Realtime Clock</Description><StartTime><Timestamp dt:dt="int">0</Timestamp><DateUtc dt:dt="string">2019-04-11T13:16:24Z</DateUtc></StartTime><FrequencyChanges><FrequencyChange><Frequency dt:dt="r8">2240905</Frequency><Timestamp dt:dt="r8">41830990331753</Timestamp><Current dt:d…	Fullexp_AAB-38-1	60.007	Keyboard	1.0.0.322	1	Keyboard	-1990672324	Full	3.0.3.60	3.0.3.60	04/11/2019	11.04.2019 13:16:25	15:16:25	3.0.3.43	3		Keyboard				Keyboard				3	1	3	OrganPractice	PracticeList		6							150						32	lighter.wav
Fullexp_AAB	38	1		<?xml version="1.0"?>\n<Clock xmlns:dt="urn:schemas-microsoft-com:datatypes"><Description dt:dt="string">E-Prime Primary Realtime Clock</Description><StartTime><Timestamp dt:dt="int">0</Timestamp><DateUtc dt:dt="string">2019-04-11T13:16:24Z</DateUtc></StartTime><FrequencyChanges><FrequencyChange><Frequency dt:dt="r8">2240905</Frequency><Timestamp dt:dt="r8">41830990331753</Timestamp><Current dt:d…	Fullexp_AAB-38-1	60.007	Keyboard	1.0.0.322	1	Keyboard	-1990672324	Full	3.0.3.60	3.0.3.60	04/11/2019	11.04.2019 13:16:25	15:16:25	3.0.3.43	3		Keyboard				Keyboard				3	1	3	OrganPractice	PracticeList		7							150						22	glass.wav
Fullexp_AAB	38	1		<?xml version="1.0"?>\n<Clock xmlns:dt="urn:schemas-microsoft-com:datatypes"><Description dt:dt="string">E-Prime Primary Realtime Clock</Description><StartTime><Timestamp dt:dt="int">0</Timestamp><DateUtc dt:dt="string">2019-04-11T13:16:24Z</DateUtc></StartTime><FrequencyChanges><FrequencyChange><Frequency dt:dt="r8">2240905</Frequency><Timestamp dt:dt="r8">41830990331753</Timestamp><Current dt:d…	Fullexp_AAB-38-1	60.007	Keyboard	1.0.0.322	1	Keyboard	-1990672324	Full	3.0.3.60	3.0.3.60	04/11/2019	11.04.2019 13:16:25	15:16:25	3.0.3.43	3		Keyboard				Keyboard				3	1	3	OrganPractice	PracticeList		8							150						42	scissors.wav
Fullexp_AAB	38	1		<?xml version="1.0"?>\n<Clock xmlns:dt="urn:schemas-microsoft-com:datatypes"><Description dt:dt="string">E-Prime Primary Realtime Clock</Description><StartTime><Timestamp dt:dt="int">0</Timestamp><DateUtc dt:dt="string">2019-04-11T13:16:24Z</DateUtc></StartTime><FrequencyChanges><FrequencyChange><Frequency dt:dt="r8">2240905</Frequency><Timestamp dt:dt="r8">41830990331753</Timestamp><Current dt:d…	Fullexp_AAB-38-1	60.007	Keyboard	1.0.0.322	1	Keyboard	-1990672324	Full	3.0.3.60	3.0.3.60	04/11/2019	11.04.2019 13:16:25	15:16:25	3.0.3.43	3		Keyboard				Keyboard				3	1	3	OrganPractice	PracticeList		9							150						31	lawn_mower.wav
Fullexp_AAB	38	1		<?xml version="1.0"?>\n<Clock xmlns:dt="urn:schemas-microsoft-com:datatypes"><Description dt:dt="string">E-Prime Primary Realtime Clock</Description><StartTime><Timestamp dt:dt="int">0</Timestamp><DateUtc dt:dt="string">2019-04-11T13:16:24Z</DateUtc></StartTime><FrequencyChanges><FrequencyChange><Frequency dt:dt="r8">2240905</Frequency><Timestamp dt:dt="r8">41830990331753</Timestamp><Current dt:d…	Fullexp_AAB-38-1	60.007	Keyboard	1.0.0.322	1	Keyboard	-1990672324	Full	3.0.3.60	3.0.3.60	04/11/2019	11.04.2019 13:16:25	15:16:25	3.0.3.43	3		Keyboard				Keyboard				3	1	3	OrganPractice	PracticeList		10							150						41	sandpaper.wav
Fullexp_AAB	38	1		<?xml version="1.0"?>\n<Clock xmlns:dt="urn:schemas-microsoft-com:datatypes"><Description dt:dt="string">E-Prime Primary Realtime Clock</Description><StartTime><Timestamp dt:dt="int">0</Timestamp><DateUtc dt:dt="string">2019-04-11T13:16:24Z</DateUtc></StartTime><FrequencyChanges><FrequencyChange><Frequency dt:dt="r8">2240905</Frequency><Timestamp dt:dt="r8">41830990331753</Timestamp><Current dt:d…	Fullexp_AAB-38-1	60.007	Keyboard	1.0.0.322	1	Keyboard	-1990672324	Full	3.0.3.60	3.0.3.60	04/11/2019	11.04.2019 13:16:25	15:16:25	3.0.3.43	3		Keyboard				Keyboard				3	1	3	OrganPractice	PracticeList		11							150						10	cd_printer.wav
Fullexp_AAB	38	1		<?xml version="1.0"?>\n<Clock xmlns:dt="urn:schemas-microsoft-com:datatypes"><Description dt:dt="string">E-Prime Primary Realtime Clock</Description><StartTime><Timestamp dt:dt="int">0</Timestamp><DateUtc dt:dt="string">2019-04-11T13:16:24Z</DateUtc></StartTime><FrequencyChanges><FrequencyChange><Frequency dt:dt="r8">2240905</Frequency><Timestamp dt:dt="r8">41830990331753</Timestamp><Current dt:d…	Fullexp_AAB-38-1	60.007	Keyboard	1.0.0.322	1	Keyboard	-1990672324	Full	3.0.3.60	3.0.3.60	04/11/2019	11.04.2019 13:16:25	15:16:25	3.0.3.43	3		Keyboard				Keyboard				3	1	3	OrganPractice	PracticeList		12							150						21	fax_machine_ring.wav
Fullexp_AAB	38	1		<?xml version="1.0"?>\n<Clock xmlns:dt="urn:schemas-microsoft-com:datatypes"><Description dt:dt="string">E-Prime Primary Realtime Clock</Description><StartTime><Timestamp dt:dt="int">0</Timestamp><DateUtc dt:dt="string">2019-04-11T13:16:24Z</DateUtc></StartTime><FrequencyChanges><FrequencyChange><Frequency dt:dt="r8">2240905</Frequency><Timestamp dt:dt="r8">41830990331753</Timestamp><Current dt:d…	Fullexp_AAB-38-1	60.007	Keyboard	1.0.0.322	1	Keyboard	-1990672324	Full	3.0.3.60	3.0.3.60	04/11/2019	11.04.2019 13:16:25	15:16:25	3.0.3.43	3		Keyboard				Keyboard				3	1	3	OrganPractice	PracticeList		13							150						24	hammering_nail.wav
Fullexp_AAB	38	1		<?xml version="1.0"?>\n<Clock xmlns:dt="urn:schemas-microsoft-com:datatypes"><Description dt:dt="string">E-Prime Primary Realtime Clock</Description><StartTime><Timestamp dt:dt="int">0</Timestamp><DateUtc dt:dt="string">2019-04-11T13:16:24Z</DateUtc></StartTime><FrequencyChanges><FrequencyChange><Frequency dt:dt="r8">2240905</Frequency><Timestamp dt:dt="r8">41830990331753</Timestamp><Current dt:d…	Fullexp_AAB-38-1	60.007	Keyboard	1.0.0.322	1	Keyboard	-1990672324	Full	3.0.3.60	3.0.3.60	04/11/2019	11.04.2019 13:16:25	15:16:25	3.0.3.43	3		Keyboard				Keyboard				3	1	3	OrganPractice	PracticeList		14							150						19	doorbell.wav
Fullexp_AAB	38	1		<?xml version="1.0"?>\n<Clock xmlns:dt="urn:schemas-microsoft-com:datatypes"><Description dt:dt="string">E-Prime Primary Realtime Clock</Description><StartTime><Timestamp dt:dt="int">0</Timestamp><DateUtc dt:dt="string">2019-04-11T13:16:24Z</DateUtc></StartTime><FrequencyChanges><FrequencyChange><Frequency dt:dt="r8">2240905</Frequency><Timestamp dt:dt="r8">41830990331753</Timestamp><Current dt:d…	Fullexp_AAB-38-1	60.007	Keyboard	1.0.0.322	1	Keyboard	-1990672324	Full	3.0.3.60	3.0.3.60	04/11/2019	11.04.2019 13:16:25	15:16:25	3.0.3.43	3		Keyboard				Keyboard				3	1	3	OrganPractice	PracticeList		15							150						26	keyboard.wav
Fullexp_AAB	38	1		<?xml version="1.0"?>\n<Clock xmlns:dt="urn:schemas-microsoft-com:datatypes"><Description dt:dt="string">E-Prime Primary Realtime Clock</Description><StartTime><Timestamp dt:dt="int">0</Timestamp><DateUtc dt:dt="string">2019-04-11T13:16:24Z</DateUtc></StartTime><FrequencyChanges><FrequencyChange><Frequency dt:dt="r8">2240905</Frequency><Timestamp dt:dt="r8">41830990331753</Timestamp><Current dt:d…	Fullexp_AAB-38-1	60.007	Keyboard	1.0.0.322	1	Keyboard	-1990672324	Full	3.0.3.60	3.0.3.60	04/11/2019	11.04.2019 13:16:25	15:16:25	3.0.3.43	3		Keyboard				Keyboard				3	1	3	OrganPractice	PracticeList		16							150						27	keys.wav
Fullexp_AAB	38	1		<?xml version="1.0"?>\n<Clock xmlns:dt="urn:schemas-microsoft-com:datatypes"><Description dt:dt="string">E-Prime Primary Realtime Clock</Description><StartTime><Timestamp dt:dt="int">0</Timestamp><DateUtc dt:dt="string">2019-04-11T13:16:24Z</DateUtc></StartTime><FrequencyChanges><FrequencyChange><Frequency dt:dt="r8">2240905</Frequency><Timestamp dt:dt="r8">41830990331753</Timestamp><Current dt:d…	Fullexp_AAB-38-1	60.007	Keyboard	1.0.0.322	1	Keyboard	-1990672324	Full	3.0.3.60	3.0.3.60	04/11/2019	11.04.2019 13:16:25	15:16:25	3.0.3.43	4	Keyboard	Keyboard	1	1	1								BlockProcCello	ExpList		1	1	1	1				150		29					knocking_door.wav
Fullexp_AAB	38	1		<?xml version="1.0"?>\n<Clock xmlns:dt="urn:schemas-microsoft-com:datatypes"><Description dt:dt="string">E-Prime Primary Realtime Clock</Description><StartTime><Timestamp dt:dt="int">0</Timestamp><DateUtc dt:dt="string">2019-04-11T13:16:24Z</DateUtc></StartTime><FrequencyChanges><FrequencyChange><Frequency dt:dt="r8">2240905</Frequency><Timestamp dt:dt="r8">41830990331753</Timestamp><Current dt:d…	Fullexp_AAB-38-1	60.007	Keyboard	1.0.0.322	1	Keyboard	-1990672324	Full	3.0.3.60	3.0.3.60	04/11/2019	11.04.2019 13:16:25	15:16:25	3.0.3.43	4	Keyboard	Keyboard	1	1	1								BlockProcCello	ExpList		2	6	1	2				150		20					drill.wav
Fullexp_AAB	38	1		<?xml version="1.0"?>\n<Clock xmlns:dt="urn:schemas-microsoft-com:datatypes"><Description dt:dt="string">E-Prime Primary Realtime Clock</Description><StartTime><Timestamp dt:dt="int">0</Timestamp><DateUtc dt:dt="string">2019-04-11T13:16:24Z</DateUtc></StartTime><FrequencyChanges><FrequencyChange><Frequency dt:dt="r8">2240905</Frequency><Timestamp dt:dt="r8">41830990331753</Timestamp><Current dt:d…	Fullexp_AAB-38-1	60.007	Keyboard	1.0.0.322	1	Keyboard	-1990672324	Full	3.0.3.60	3.0.3.60	04/11/2019	11.04.2019 13:16:25	15:16:25	3.0.3.43	4	Keyboard	Keyboard	1	1	1								BlockProcCello	ExpList		3	6	1	3				150		28					knife_sharpening.wav
Fullexp_AAB	38	1		<?xml version="1.0"?>\n<Clock xmlns:dt="urn:schemas-microsoft-com:datatypes"><Description dt:dt="string">E-Prime Primary Realtime Clock</Description><StartTime><Timestamp dt:dt="int">0</Timestamp><DateUtc dt:dt="string">2019-04-11T13:16:24Z</DateUtc></StartTime><FrequencyChanges><FrequencyChange><Frequency dt:dt="r8">2240905</Frequency><Timestamp dt:dt="r8">41830990331753</Timestamp><Current dt:d…	Fullexp_AAB-38-1	60.007	Keyboard	1.0.0.322	1	Keyboard	-1990672324	Full	3.0.3.60	3.0.3.60	04/11/2019	11.04.2019 13:16:25	15:16:25	3.0.3.43	4	Keyboard	Keyboard	1	1	1								BlockProcCello	ExpList		4	2	1	4				150		43					stapler.wav
Fullexp_AAB	38	1		<?xml version="1.0"?>\n<Clock xmlns:dt="urn:schemas-microsoft-com:datatypes"><Description dt:dt="string">E-Prime Primary Realtime Clock</Description><StartTime><Timestamp dt:dt="int">0</Timestamp><DateUtc dt:dt="string">2019-04-11T13:16:24Z</DateUtc></StartTime><FrequencyChanges><FrequencyChange><Frequency dt:dt="r8">2240905</Frequency><Timestamp dt:dt="r8">41830990331753</Timestamp><Current dt:d…	Fullexp_AAB-38-1	60.007	Keyboard	1.0.0.322	1	Keyboard	-1990672324	Full	3.0.3.60	3.0.3.60	04/11/2019	11.04.2019 13:16:25	15:16:25	3.0.3.43	4	Keyboard	Keyboard	1	1	1								BlockProcCello	ExpList		5	6	1	5				150		13					clown_honk.wav
Fullexp_AAB	38	1		<?xml version="1.0"?>\n<Clock xmlns:dt="urn:schemas-microsoft-com:datatypes"><Description dt:dt="string">E-Prime Primary Realtime Clock</Description><StartTime><Timestamp dt:dt="int">0</Timestamp><DateUtc dt:dt="string">2019-04-11T13:16:24Z</DateUtc></StartTime><FrequencyChanges><FrequencyChange><Frequency dt:dt="r8">2240905</Frequency><Timestamp dt:dt="r8">41830990331753</Timestamp><Current dt:d…	Fullexp_AAB-38-1	60.007	Keyboard	1.0.0.322	1	Keyboard	-1990672324	Full	3.0.3.60	3.0.3.60	04/11/2019	11.04.2019 13:16:25	15:16:25	3.0.3.43	4	Keyboard	Keyboard	1	1	1								BlockProcCello	ExpList		6	1	1	6				150		29					knocking_door.wav
Fullexp_AAB	38	1		<?xml version="1.0"?>\n<Clock xmlns:dt="urn:schemas-microsoft-com:datatypes"><Description dt:dt="string">E-Prime Primary Realtime Clock</Description><StartTime><Timestamp dt:dt="int">0</Timestamp><DateUtc dt:dt="string">2019-04-11T13:16:24Z</DateUtc></StartTime><FrequencyChanges><FrequencyChange><Frequency dt:dt="r8">2240905</Frequency><Timestamp dt:dt="r8">41830990331753</Timestamp><Current dt:d…	Fullexp_AAB-38-1	60.007	Keyboard	1.0.0.322	1	Keyboard	-1990672324	Full	3.0.3.60	3.0.3.60	04/11/2019	11.04.2019 13:16:25	15:16:25	3.0.3.43	4	Keyboard	Keyboard	1	1	1								BlockProcCello	ExpList		7	6	1	7				150		34					motorbike.wav
Fullexp_AAB	38	1		<?xml version="1.0"?>\n<Clock xmlns:dt="urn:schemas-microsoft-com:datatypes"><Description dt:dt="string">E-Prime Primary Realtime Clock</Description><StartTime><Timestamp dt:dt="int">0</Timestamp><DateUtc dt:dt="string">2019-04-11T13:16:24Z</DateUtc></StartTime><FrequencyChanges><FrequencyChange><Frequency dt:dt="r8">2240905</Frequency><Timestamp dt:dt="r8">41830990331753</Timestamp><Current dt:d…	Fullexp_AAB-38-1	60.007	Keyboard	1.0.0.322	1	Keyboard	-1990672324	Full	3.0.3.60	3.0.3.60	04/11/2019	11.04.2019 13:16:25	15:16:25	3.0.3.43	4	Keyboard	Keyboard	1	1	1								BlockProcCello	ExpList		8	8	1	8				150		3					ballkick.wav
Fullexp_AAB	38	1		<?xml version="1.0"?>\n<Clock xmlns:dt="urn:schemas-microsoft-com:datatypes"><Description dt:dt="string">E-Prime Primary Realtime Clock</Description><StartTime><Timestamp dt:dt="int">0</Timestamp><DateUtc dt:dt="string">2019-04-11T13:16:24Z</DateUtc></StartTime><FrequencyChanges><FrequencyChange><Frequency dt:dt="r8">2240905</Frequency><Timestamp dt:dt="r8">41830990331753</Timestamp><Current dt:d…	Fullexp_AAB-38-1	60.007	Keyboard	1.0.0.322	1	Keyboard	-1990672324	Full	3.0.3.60	3.0.3.60	04/11/2019	11.04.2019 13:16:25	15:16:25	3.0.3.43	4	Keyboard	Keyboard	1	1	1								BlockProcCello	ExpList		9	10	1	9				150		2					ballhit.wav
Fullexp_AAB	38	1		<?xml version="1.0"?>\n<Clock xmlns:dt="urn:schemas-microsoft-com:datatypes"><Description dt:dt="string">E-Prime Primary Realtime Clock</Description><StartTime><Timestamp dt:dt="int">0</Timestamp><DateUtc dt:dt="string">2019-04-11T13:16:24Z</DateUtc></StartTime><FrequencyChanges><FrequencyChange><Frequency dt:dt="r8">2240905</Frequency><Timestamp dt:dt="r8">41830990331753</Timestamp><Current dt:d…	Fullexp_AAB-38-1	60.007	Keyboard	1.0.0.322	1	Keyboard	-1990672324	Full	3.0.3.60	3.0.3.60	04/11/2019	11.04.2019 13:16:25	15:16:25	3.0.3.43	4	Keyboard	Keyboard	1	1	1								BlockProcCello	ExpList		10	6	1	10				150		39					pouring_water.wav
Fullexp_AAB	38	1		<?xml version="1.0"?>\n<Clock xmlns:dt="urn:schemas-microsoft-com:datatypes"><Description dt:dt="string">E-Prime Primary Realtime Clock</Description><StartTime><Timestamp dt:dt="int">0</Timestamp><DateUtc dt:dt="string">2019-04-11T13:16:24Z</DateUtc></StartTime><FrequencyChanges><FrequencyChange><Frequency dt:dt="r8">2240905</Frequency><Timestamp dt:dt="r8">41830990331753</Timestamp><Current dt:d…	Fullexp_AAB-38-1	60.007	Keyboard	1.0.0.322	1	Keyboard	-1990672324	Full	3.0.3.60	3.0.3.60	04/11/2019	11.04.2019 13:16:25	15:16:25	3.0.3.43	4	Keyboard	Keyboard	1	1	1								BlockProcCello	ExpList		11	5	1	11				150		43					stapler.wav
Fullexp_AAB	38	1		<?xml version="1.0"?>\n<Clock xmlns:dt="urn:schemas-microsoft-com:datatypes"><Description dt:dt="string">E-Prime Primary Realtime Clock</Description><StartTime><Timestamp dt:dt="int">0</Timestamp><DateUtc dt:dt="string">2019-04-11T13:16:24Z</DateUtc></StartTime><FrequencyChanges><FrequencyChange><Frequency dt:dt="r8">2240905</Frequency><Timestamp dt:dt="r8">41830990331753</Timestamp><Current dt:d…	Fullexp_AAB-38-1	60.007	Keyboard	1.0.0.322	1	Keyboard	-1990672324	Full	3.0.3.60	3.0.3.60	04/11/2019	11.04.2019 13:16:25	15:16:25	3.0.3.43	4	Keyboard	Keyboard	1	1	1								BlockProcCello	ExpList		12	1	1	12				150		7					bike_bell_2.wav
Fullexp_AAB	38	1		<?xml version="1.0"?>\n<Clock xmlns:dt="urn:schemas-microsoft-com:datatypes"><Description dt:dt="string">E-Prime Primary Realtime Clock</Description><StartTime><Timestamp dt:dt="int">0</Timestamp><DateUtc dt:dt="string">2019-04-11T13:16:24Z</DateUtc></StartTime><FrequencyChanges><FrequencyChange><Frequency dt:dt="r8">2240905</Frequency><Timestamp dt:dt="r8">41830990331753</Timestamp><Current dt:d…	Fullexp_AAB-38-1	60.007	Keyboard	1.0.0.322	1	Keyboard	-1990672324	Full	3.0.3.60	3.0.3.60	04/11/2019	11.04.2019 13:16:25	15:16:25	3.0.3.43	4	Keyboard	Keyboard	1	1	1								BlockProcCello	ExpList		13	6	1	13				150		34					motorbike.wav
Fullexp_AAB	38	1		<?xml version="1.0"?>\n<Clock xmlns:dt="urn:schemas-microsoft-com:datatypes"><Description dt:dt="string">E-Prime Primary Realtime Clock</Description><StartTime><Timestamp dt:dt="int">0</Timestamp><DateUtc dt:dt="string">2019-04-11T13:16:24Z</DateUtc></StartTime><FrequencyChanges><FrequencyChange><Frequency dt:dt="r8">2240905</Frequency><Timestamp dt:dt="r8">41830990331753</Timestamp><Current dt:d…	Fullexp_AAB-38-1	60.007	Keyboard	1.0.0.322	1	Keyboard	-1990672324	Full	3.0.3.60	3.0.3.60	04/11/2019	11.04.2019 13:16:25	15:16:25	3.0.3.43	4	Keyboard	Keyboard	1	1	1								BlockProcCello	ExpList		14	5	1	14				150		4					beepbeep.wav
Fullexp_AAB	38	1		<?xml version="1.0"?>\n<Clock xmlns:dt="urn:schemas-microsoft-com:datatypes"><Description dt:dt="string">E-Prime Primary Realtime Clock</Description><StartTime><Timestamp dt:dt="int">0</Timestamp><DateUtc dt:dt="string">2019-04-11T13:16:24Z</DateUtc></StartTime><FrequencyChanges><FrequencyChange><Frequency dt:dt="r8">2240905</Frequency><Timestamp dt:dt="r8">41830990331753</Timestamp><Current dt:d…	Fullexp_AAB-38-1	60.007	Keyboard	1.0.0.322	1	Keyboard	-1990672324	Full	3.0.3.60	3.0.3.60	04/11/2019	11.04.2019 13:16:25	15:16:25	3.0.3.43	4	Keyboard	Keyboard	1	1	1								BlockProcCello	ExpList		15	2	1	15				150		14					coffee_grinder.wav
Fullexp_AAB	38	1		<?xml version="1.0"?>\n<Clock xmlns:dt="urn:schemas-microsoft-com:datatypes"><Description dt:dt="string">E-Prime Primary Realtime Clock</Description><StartTime><Timestamp dt:dt="int">0</Timestamp><DateUtc dt:dt="string">2019-04-11T13:16:24Z</DateUtc></StartTime><FrequencyChanges><FrequencyChange><Frequency dt:dt="r8">2240905</Frequency><Timestamp dt:dt="r8">41830990331753</Timestamp><Current dt:d…	Fullexp_AAB-38-1	60.007	Keyboard	1.0.0.322	1	Keyboard	-1990672324	Full	3.0.3.60	3.0.3.60	04/11/2019	11.04.2019 13:16:25	15:16:25	3.0.3.43	4	Keyboard	Keyboard	1	1	1								BlockProcCello	ExpList		16	9	1	16				150		22					glass.wav
Fullexp_AAB	38	1		<?xml version="1.0"?>\n<Clock xmlns:dt="urn:schemas-microsoft-com:datatypes"><Description dt:dt="string">E-Prime Primary Realtime Clock</Description><StartTime><Timestamp dt:dt="int">0</Timestamp><DateUtc dt:dt="string">2019-04-11T13:16:24Z</DateUtc></StartTime><FrequencyChanges><FrequencyChange><Frequency dt:dt="r8">2240905</Frequency><Timestamp dt:dt="r8">41830990331753</Timestamp><Current dt:d…	Fullexp_AAB-38-1	60.007	Keyboard	1.0.0.322	1	Keyboard	-1990672324	Full	3.0.3.60	3.0.3.60	04/11/2019	11.04.2019 13:16:25	15:16:25	3.0.3.43	4	Keyboard	Keyboard	1	1	1								BlockProcCello	ExpList		17	4	1	17				150		11					chainsaw.wav
Fullexp_AAB	38	1		<?xml version="1.0"?>\n<Clock xmlns:dt="urn:schemas-microsoft-com:datatypes"><Description dt:dt="string">E-Prime Primary Realtime Clock</Description><StartTime><Timestamp dt:dt="int">0</Timestamp><DateUtc dt:dt="string">2019-04-11T13:16:24Z</DateUtc></StartTime><FrequencyChanges><FrequencyChange><Frequency dt:dt="r8">2240905</Frequency><Timestamp dt:dt="r8">41830990331753</Timestamp><Current dt:d…	Fullexp_AAB-38-1	60.007	Keyboard	1.0.0.322	1	Keyboard	-1990672324	Full	3.0.3.60	3.0.3.60	04/11/2019	11.04.2019 13:16:25	15:16:25	3.0.3.43	4	Keyboard	Keyboard	1	1	1								BlockProcCello	ExpList		18	1	1	18				150		19					doorbell.wav
Fullexp_AAB	38	1		<?xml version="1.0"?>\n<Clock xmlns:dt="urn:schemas-microsoft-com:datatypes"><Description dt:dt="string">E-Prime Primary Realtime Clock</Description><StartTime><Timestamp dt:dt="int">0</Timestamp><DateUtc dt:dt="string">2019-04-11T13:16:24Z</DateUtc></StartTime><FrequencyChanges><FrequencyChange><Frequency dt:dt="r8">2240905</Frequency><Timestamp dt:dt="r8">41830990331753</Timestamp><Current dt:d…	Fullexp_AAB-38-1	60.007	Keyboard	1.0.0.322	1	Keyboard	-1990672324	Full	3.0.3.60	3.0.3.60	04/11/2019	11.04.2019 13:16:25	15:16:25	3.0.3.43	4	Keyboard	Keyboard	1	1	1								BlockProcCello	ExpList		19	1	1	19				150		31					lawn_mower.wav
Fullexp_AAB	38	1		<?xml version="1.0"?>\n<Clock xmlns:dt="urn:schemas-microsoft-com:datatypes"><Description dt:dt="string">E-Prime Primary Realtime Clock</Description><StartTime><Timestamp dt:dt="int">0</Timestamp><DateUtc dt:dt="string">2019-04-11T13:16:24Z</DateUtc></StartTime><FrequencyChanges><FrequencyChange><Frequency dt:dt="r8">2240905</Frequency><Timestamp dt:dt="r8">41830990331753</Timestamp><Current dt:d…	Fullexp_AAB-38-1	60.007	Keyboard	1.0.0.322	1	Keyboard	-1990672324	Full	3.0.3.60	3.0.3.60	04/11/2019	11.04.2019 13:16:25	15:16:25	3.0.3.43	4	Keyboard	Keyboard	1	1	1								BlockProcCello	ExpList		20	3	1	20				150		35					mouse_click.wav
Fullexp_AAB	38	1		<?xml version="1.0"?>\n<Clock xmlns:dt="urn:schemas-microsoft-com:datatypes"><Description dt:dt="string">E-Prime Primary Realtime Clock</Description><StartTime><Timestamp dt:dt="int">0</Timestamp><DateUtc dt:dt="string">2019-04-11T13:16:24Z</DateUtc></StartTime><FrequencyChanges><FrequencyChange><Frequency dt:dt="r8">2240905</Frequency><Timestamp dt:dt="r8">41830990331753</Timestamp><Current dt:d…	Fullexp_AAB-38-1	60.007	Keyboard	1.0.0.322	1	Keyboard	-1990672324	Full	3.0.3.60	3.0.3.60	04/11/2019	11.04.2019 13:16:25	15:16:25	3.0.3.43	4	Keyboard	Keyboard	1	1	1								BlockProcCello	ExpList		21	6	1	21				150		22					glass.wav
Fullexp_AAB	38	1		<?xml version="1.0"?>\n<Clock xmlns:dt="urn:schemas-microsoft-com:datatypes"><Description dt:dt="string">E-Prime Primary Realtime Clock</Description><StartTime><Timestamp dt:dt="int">0</Timestamp><DateUtc dt:dt="string">2019-04-11T13:16:24Z</DateUtc></StartTime><FrequencyChanges><FrequencyChange><Frequency dt:dt="r8">2240905</Frequency><Timestamp dt:dt="r8">41830990331753</Timestamp><Current dt:d…	Fullexp_AAB-38-1	60.007	Keyboard	1.0.0.322	1	Keyboard	-1990672324	Full	3.0.3.60	3.0.3.60	04/11/2019	11.04.2019 13:16:25	15:16:25	3.0.3.43	4	Keyboard	Keyboard	1	1	1								BlockProcCello	ExpList		22	1	1	22				150		38					pool_balls.wav
Fullexp_AAB	38	1		<?xml version="1.0"?>\n<Clock xmlns:dt="urn:schemas-microsoft-com:datatypes"><Description dt:dt="string">E-Prime Primary Realtime Clock</Description><StartTime><Timestamp dt:dt="int">0</Timestamp><DateUtc dt:dt="string">2019-04-11T13:16:24Z</DateUtc></StartTime><FrequencyChanges><FrequencyChange><Frequency dt:dt="r8">2240905</Frequency><Timestamp dt:dt="r8">41830990331753</Timestamp><Current dt:d…	Fullexp_AAB-38-1	60.007	Keyboard	1.0.0.322	1	Keyboard	-1990672324	Full	3.0.3.60	3.0.3.60	04/11/2019	11.04.2019 13:16:25	15:16:25	3.0.3.43	4	Keyboard	Keyboard	1	1	1								BlockProcCello	ExpList		23	8	1	23				150		45					toaster.wav
Fullexp_AAB	38	1		<?xml version="1.0"?>\n<Clock xmlns:dt="urn:schemas-microsoft-com:datatypes"><Description dt:dt="string">E-Prime Primary Realtime Clock</Description><StartTime><Timestamp dt:dt="int">0</Timestamp><DateUtc dt:dt="string">2019-04-11T13:16:24Z</DateUtc></StartTime><FrequencyChanges><FrequencyChange><Frequency dt:dt="r8">2240905</Frequency><Timestamp dt:dt="r8">41830990331753</Timestamp><Current dt:d…	Fullexp_AAB-38-1	60.007	Keyboard	1.0.0.322	1	Keyboard	-1990672324	Full	3.0.3.60	3.0.3.60	04/11/2019	11.04.2019 13:16:25	15:16:25	3.0.3.43	4	Keyboard	Keyboard	1	1	1								BlockProcCello	ExpList		24	3	1	24				150		41					sandpaper.wav
Fullexp_AAB	38	1		<?xml version="1.0"?>\n<Clock xmlns:dt="urn:schemas-microsoft-com:datatypes"><Description dt:dt="string">E-Prime Primary Realtime Clock</Description><StartTime><Timestamp dt:dt="int">0</Timestamp><DateUtc dt:dt="string">2019-04-11T13:16:24Z</DateUtc></StartTime><FrequencyChanges><FrequencyChange><Frequency dt:dt="r8">2240905</Frequency><Timestamp dt:dt="r8">41830990331753</Timestamp><Current dt:d…	Fullexp_AAB-38-1	60.007	Keyboard	1.0.0.322	1	Keyboard	-1990672324	Full	3.0.3.60	3.0.3.60	04/11/2019	11.04.2019 13:16:25	15:16:25	3.0.3.43	4	Keyboard	Keyboard	1	1	1								BlockProcCello	ExpList		25	1	1	25				150		27					keys.wav
Fullexp_AAB	38	1		<?xml version="1.0"?>\n<Clock xmlns:dt="urn:schemas-microsoft-com:datatypes"><Description dt:dt="string">E-Prime Primary Realtime Clock</Description><StartTime><Timestamp dt:dt="int">0</Timestamp><DateUtc dt:dt="string">2019-04-11T13:16:24Z</DateUtc></StartTime><FrequencyChanges><FrequencyChange><Frequency dt:dt="r8">2240905</Frequency><Timestamp dt:dt="r8">41830990331753</Timestamp><Current dt:d…	Fullexp_AAB-38-1	60.007	Keyboard	1.0.0.322	1	Keyboard	-1990672324	Full	3.0.3.60	3.0.3.60	04/11/2019	11.04.2019 13:16:25	15:16:25	3.0.3.43	4	Keyboard	Keyboard	1	1	1								BlockProcCello	ExpList		26	6	1	26				150		8					camera_click.wav
Fullexp_AAB	38	1		<?xml version="1.0"?>\n<Clock xmlns:dt="urn:schemas-microsoft-com:datatypes"><Description dt:dt="string">E-Prime Primary Realtime Clock</Description><StartTime><Timestamp dt:dt="int">0</Timestamp><DateUtc dt:dt="string">2019-04-11T13:16:24Z</DateUtc></StartTime><FrequencyChanges><FrequencyChange><Frequency dt:dt="r8">2240905</Frequency><Timestamp dt:dt="r8">41830990331753</Timestamp><Current dt:d…	Fullexp_AAB-38-1	60.007	Keyboard	1.0.0.322	1	Keyboard	-1990672324	Full	3.0.3.60	3.0.3.60	04/11/2019	11.04.2019 13:16:25	15:16:25	3.0.3.43	4	Keyboard	Keyboard	1	1	1								BlockProcCello	ExpList		27	1	1	27				150		40					register.wav
Fullexp_AAB	38	1		<?xml version="1.0"?>\n<Clock xmlns:dt="urn:schemas-microsoft-com:datatypes"><Description dt:dt="string">E-Prime Primary Realtime Clock</Description><StartTime><Timestamp dt:dt="int">0</Timestamp><DateUtc dt:dt="string">2019-04-11T13:16:24Z</DateUtc></StartTime><FrequencyChanges><FrequencyChange><Frequency dt:dt="r8">2240905</Frequency><Timestamp dt:dt="r8">41830990331753</Timestamp><Current dt:d…	Fullexp_AAB-38-1	60.007	Keyboard	1.0.0.322	1	Keyboard	-1990672324	Full	3.0.3.60	3.0.3.60	04/11/2019	11.04.2019 13:16:25	15:16:25	3.0.3.43	4	Keyboard	Keyboard	1	1	1								BlockProcCello	ExpList		28	7	1	28				150		41					sandpaper.wav
Fullexp_AAB	38	1		<?xml version="1.0"?>\n<Clock xmlns:dt="urn:schemas-microsoft-com:datatypes"><Description dt:dt="string">E-Prime Primary Realtime Clock</Description><StartTime><Timestamp dt:dt="int">0</Timestamp><DateUtc dt:dt="string">2019-04-11T13:16:24Z</DateUtc></StartTime><FrequencyChanges><FrequencyChange><Frequency dt:dt="r8">2240905</Frequency><Timestamp dt:dt="r8">41830990331753</Timestamp><Current dt:d…	Fullexp_AAB-38-1	60.007	Keyboard	1.0.0.322	1	Keyboard	-1990672324	Full	3.0.3.60	3.0.3.60	04/11/2019	11.04.2019 13:16:25	15:16:25	3.0.3.43	4	Keyboard	Keyboard	1	1	1								BlockProcCello	ExpList		29	1	1	29				150		9					car_door.wav
Fullexp_AAB	38	1		<?xml version="1.0"?>\n<Clock xmlns:dt="urn:schemas-microsoft-com:datatypes"><Description dt:dt="string">E-Prime Primary Realtime Clock</Description><StartTime><Timestamp dt:dt="int">0</Timestamp><DateUtc dt:dt="string">2019-04-11T13:16:24Z</DateUtc></StartTime><FrequencyChanges><FrequencyChange><Frequency dt:dt="r8">2240905</Frequency><Timestamp dt:dt="r8">41830990331753</Timestamp><Current dt:d…	Fullexp_AAB-38-1	60.007	Keyboard	1.0.0.322	1	Keyboard	-1990672324	Full	3.0.3.60	3.0.3.60	04/11/2019	11.04.2019 13:16:25	15:16:25	3.0.3.43	4	Keyboard	Keyboard	1	1	1								BlockProcCello	ExpList		30	2	1	30				150		31					lawn_mower.wav
Fullexp_AAB	38	1		<?xml version="1.0"?>\n<Clock xmlns:dt="urn:schemas-microsoft-com:datatypes"><Description dt:dt="string">E-Prime Primary Realtime Clock</Description><StartTime><Timestamp dt:dt="int">0</Timestamp><DateUtc dt:dt="string">2019-04-11T13:16:24Z</DateUtc></StartTime><FrequencyChanges><FrequencyChange><Frequency dt:dt="r8">2240905</Frequency><Timestamp dt:dt="r8">41830990331753</Timestamp><Current dt:d…	Fullexp_AAB-38-1	60.007	Keyboard	1.0.0.322	1	Keyboard	-1990672324	Full	3.0.3.60	3.0.3.60	04/11/2019	11.04.2019 13:16:25	15:16:25	3.0.3.43	4	Keyboard	Keyboard	1	1	1								BlockProcCello	ExpList		31	3	1	31				150		35					mouse_click.wav
Fullexp_AAB	38	1		<?xml version="1.0"?>\n<Clock xmlns:dt="urn:schemas-microsoft-com:datatypes"><Description dt:dt="string">E-Prime Primary Realtime Clock</Description><StartTime><Timestamp dt:dt="int">0</Timestamp><DateUtc dt:dt="string">2019-04-11T13:16:24Z</DateUtc></StartTime><FrequencyChanges><FrequencyChange><Frequency dt:dt="r8">2240905</Frequency><Timestamp dt:dt="r8">41830990331753</Timestamp><Current dt:d…	Fullexp_AAB-38-1	60.007	Keyboard	1.0.0.322	1	Keyboard	-1990672324	Full	3.0.3.60	3.0.3.60	04/11/2019	11.04.2019 13:16:25	15:16:25	3.0.3.43	4	Keyboard	Keyboard	1	1	1								BlockProcCello	ExpList		32	6	1	32				150		46					train_whistle.wav
Fullexp_AAB	38	1		<?xml version="1.0"?>\n<Clock xmlns:dt="urn:schemas-microsoft-com:datatypes"><Description dt:dt="string">E-Prime Primary Realtime Clock</Description><StartTime><Timestamp dt:dt="int">0</Timestamp><DateUtc dt:dt="string">2019-04-11T13:16:24Z</DateUtc></StartTime><FrequencyChanges><FrequencyChange><Frequency dt:dt="r8">2240905</Frequency><Timestamp dt:dt="r8">41830990331753</Timestamp><Current dt:d…	Fullexp_AAB-38-1	60.007	Keyboard	1.0.0.322	1	Keyboard	-1990672324	Full	3.0.3.60	3.0.3.60	04/11/2019	11.04.2019 13:16:25	15:16:25	3.0.3.43	4	Keyboard	Keyboard	1	1	1								BlockProcCello	ExpList		33	10	1	33				150		44					telephone.wav
Fullexp_AAB	38	1		<?xml version="1.0"?>\n<Clock xmlns:dt="urn:schemas-microsoft-com:datatypes"><Description dt:dt="string">E-Prime Primary Realtime Clock</Description><StartTime><Timestamp dt:dt="int">0</Timestamp><DateUtc dt:dt="string">2019-04-11T13:16:24Z</DateUtc></StartTime><FrequencyChanges><FrequencyChange><Frequency dt:dt="r8">2240905</Frequency><Timestamp dt:dt="r8">41830990331753</Timestamp><Current dt:d…	Fullexp_AAB-38-1	60.007	Keyboard	1.0.0.322	1	Keyboard	-1990672324	Full	3.0.3.60	3.0.3.60	04/11/2019	11.04.2019 13:16:25	15:16:25	3.0.3.43	4	Keyboard	Keyboard	1	1	1								BlockProcCello	ExpList		34	5	1	34				150		1					ballcarpet.wav
Fullexp_AAB	38	1		<?xml version="1.0"?>\n<Clock xmlns:dt="urn:schemas-microsoft-com:datatypes"><Description dt:dt="string">E-Prime Primary Realtime Clock</Description><StartTime><Timestamp dt:dt="int">0</Timestamp><DateUtc dt:dt="string">2019-04-11T13:16:24Z</DateUtc></StartTime><FrequencyChanges><FrequencyChange><Frequency dt:dt="r8">2240905</Frequency><Timestamp dt:dt="r8">41830990331753</Timestamp><Current dt:d…	Fullexp_AAB-38-1	60.007	Keyboard	1.0.0.322	1	Keyboard	-1990672324	Full	3.0.3.60	3.0.3.60	04/11/2019	11.04.2019 13:16:25	15:16:25	3.0.3.43	4	Keyboard	Keyboard	1	1	1								BlockProcCello	ExpList		35	3	1	35				150		23					glass_clashing.wav
Fullexp_AAB	38	1		<?xml version="1.0"?>\n<Clock xmlns:dt="urn:schemas-microsoft-com:datatypes"><Description dt:dt="string">E-Prime Primary Realtime Clock</Description><StartTime><Timestamp dt:dt="int">0</Timestamp><DateUtc dt:dt="string">2019-04-11T13:16:24Z</DateUtc></StartTime><FrequencyChanges><FrequencyChange><Frequency dt:dt="r8">2240905</Frequency><Timestamp dt:dt="r8">41830990331753</Timestamp><Current dt:d…	Fullexp_AAB-38-1	60.007	Keyboard	1.0.0.322	1	Keyboard	-1990672324	Full	3.0.3.60	3.0.3.60	04/11/2019	11.04.2019 13:16:25	15:16:25	3.0.3.43	4	Keyboard	Keyboard	1	1	1								BlockProcCello	ExpList		36	4	1	36				150		1					ballcarpet.wav
Fullexp_AAB	38	1		<?xml version="1.0"?>\n<Clock xmlns:dt="urn:schemas-microsoft-com:datatypes"><Description dt:dt="string">E-Prime Primary Realtime Clock</Description><StartTime><Timestamp dt:dt="int">0</Timestamp><DateUtc dt:dt="string">2019-04-11T13:16:24Z</DateUtc></StartTime><FrequencyChanges><FrequencyChange><Frequency dt:dt="r8">2240905</Frequency><Timestamp dt:dt="r8">41830990331753</Timestamp><Current dt:d…	Fullexp_AAB-38-1	60.007	Keyboard	1.0.0.322	1	Keyboard	-1990672324	Full	3.0.3.60	3.0.3.60	04/11/2019	11.04.2019 13:16:25	15:16:25	3.0.3.43	4	Keyboard	Keyboard	1	1	1								BlockProcCello	ExpList		37	1	1	37				150		8					camera_click.wav
Fullexp_AAB	38	1		<?xml version="1.0"?>\n<Clock xmlns:dt="urn:schemas-microsoft-com:datatypes"><Description dt:dt="string">E-Prime Primary Realtime Clock</Description><StartTime><Timestamp dt:dt="int">0</Timestamp><DateUtc dt:dt="string">2019-04-11T13:16:24Z</DateUtc></StartTime><FrequencyChanges><FrequencyChange><Frequency dt:dt="r8">2240905</Frequency><Timestamp dt:dt="r8">41830990331753</Timestamp><Current dt:d…	Fullexp_AAB-38-1	60.007	Keyboard	1.0.0.322	1	Keyboard	-1990672324	Full	3.0.3.60	3.0.3.60	04/11/2019	11.04.2019 13:16:25	15:16:25	3.0.3.43	4	Keyboard	Keyboard	1	1	1								BlockProcCello	ExpList		38	8	1	38				150		9					car_door.wav
Fullexp_AAB	38	1		<?xml version="1.0"?>\n<Clock xmlns:dt="urn:schemas-microsoft-com:datatypes"><Description dt:dt="string">E-Prime Primary Realtime Clock</Description><StartTime><Timestamp dt:dt="int">0</Timestamp><DateUtc dt:dt="string">2019-04-11T13:16:24Z</DateUtc></StartTime><FrequencyChanges><FrequencyChange><Frequency dt:dt="r8">2240905</Frequency><Timestamp dt:dt="r8">41830990331753</Timestamp><Current dt:d…	Fullexp_AAB-38-1	60.007	Keyboard	1.0.0.322	1	Keyboard	-1990672324	Full	3.0.3.60	3.0.3.60	04/11/2019	11.04.2019 13:16:25	15:16:25	3.0.3.43	4	Keyboard	Keyboard	1	1	1								BlockProcCello	ExpList		39	1	1	39				150		45					toaster.wav
Fullexp_AAB	38	1		<?xml version="1.0"?>\n<Clock xmlns:dt="urn:schemas-microsoft-com:datatypes"><Description dt:dt="string">E-Prime Primary Realtime Clock</Description><StartTime><Timestamp dt:dt="int">0</Timestamp><DateUtc dt:dt="string">2019-04-11T13:16:24Z</DateUtc></StartTime><FrequencyChanges><FrequencyChange><Frequency dt:dt="r8">2240905</Frequency><Timestamp dt:dt="r8">41830990331753</Timestamp><Current dt:d…	Fullexp_AAB-38-1	60.007	Keyboard	1.0.0.322	1	Keyboard	-1990672324	Full	3.0.3.60	3.0.3.60	04/11/2019	11.04.2019 13:16:25	15:16:25	3.0.3.43	4	Keyboard	Keyboard	1	1	1								BlockProcCello	ExpList		40	1	1	40				150		10					cd_printer.wav
Fullexp_AAB	38	1		<?xml version="1.0"?>\n<Clock xmlns:dt="urn:schemas-microsoft-com:datatypes"><Description dt:dt="string">E-Prime Primary Realtime Clock</Description><StartTime><Timestamp dt:dt="int">0</Timestamp><DateUtc dt:dt="string">2019-04-11T13:16:24Z</DateUtc></StartTime><FrequencyChanges><FrequencyChange><Frequency dt:dt="r8">2240905</Frequency><Timestamp dt:dt="r8">41830990331753</Timestamp><Current dt:d…	Fullexp_AAB-38-1	60.007	Keyboard	1.0.0.322	1	Keyboard	-1990672324	Full	3.0.3.60	3.0.3.60	04/11/2019	11.04.2019 13:16:25	15:16:25	3.0.3.43	4	Keyboard	Keyboard	1	1	1								BlockProcCello	ExpList		41	10	1	41				150		35					mouse_click.wav
Fullexp_AAB	38	1		<?xml version="1.0"?>\n<Clock xmlns:dt="urn:schemas-microsoft-com:datatypes"><Description dt:dt="string">E-Prime Primary Realtime Clock</Description><StartTime><Timestamp dt:dt="int">0</Timestamp><DateUtc dt:dt="string">2019-04-11T13:16:24Z</DateUtc></StartTime><FrequencyChanges><FrequencyChange><Frequency dt:dt="r8">2240905</Frequency><Timestamp dt:dt="r8">41830990331753</Timestamp><Current dt:d…	Fullexp_AAB-38-1	60.007	Keyboard	1.0.0.322	1	Keyboard	-1990672324	Full	3.0.3.60	3.0.3.60	04/11/2019	11.04.2019 13:16:25	15:16:25	3.0.3.43	4	Keyboard	Keyboard	1	1	1								BlockProcCello	ExpList		42	1	1	42				150		15					coins.wav
Fullexp_AAB	38	1		<?xml version="1.0"?>\n<Clock xmlns:dt="urn:schemas-microsoft-com:datatypes"><Description dt:dt="string">E-Prime Primary Realtime Clock</Description><StartTime><Timestamp dt:dt="int">0</Timestamp><DateUtc dt:dt="string">2019-04-11T13:16:24Z</DateUtc></StartTime><FrequencyChanges><FrequencyChange><Frequency dt:dt="r8">2240905</Frequency><Timestamp dt:dt="r8">41830990331753</Timestamp><Current dt:d…	Fullexp_AAB-38-1	60.007	Keyboard	1.0.0.322	1	Keyboard	-1990672324	Full	3.0.3.60	3.0.3.60	04/11/2019	11.04.2019 13:16:25	15:16:25	3.0.3.43	4	Keyboard	Keyboard	1	1	1								BlockProcCello	ExpList		43	8	1	43				150		30					knocking_window.wav
Fullexp_AAB	38	1		<?xml version="1.0"?>\n<Clock xmlns:dt="urn:schemas-microsoft-com:datatypes"><Description dt:dt="string">E-Prime Primary Realtime Clock</Description><StartTime><Timestamp dt:dt="int">0</Timestamp><DateUtc dt:dt="string">2019-04-11T13:16:24Z</DateUtc></StartTime><FrequencyChanges><FrequencyChange><Frequency dt:dt="r8">2240905</Frequency><Timestamp dt:dt="r8">41830990331753</Timestamp><Current dt:d…	Fullexp_AAB-38-1	60.007	Keyboard	1.0.0.322	1	Keyboard	-1990672324	Full	3.0.3.60	3.0.3.60	04/11/2019	11.04.2019 13:16:25	15:16:25	3.0.3.43	4	Keyboard	Keyboard	1	1	1								BlockProcCello	ExpList		44	7	1	44				150		4					beepbeep.wav
Fullexp_AAB	38	1		<?xml version="1.0"?>\n<Clock xmlns:dt="urn:schemas-microsoft-com:datatypes"><Description dt:dt="string">E-Prime Primary Realtime Clock</Description><StartTime><Timestamp dt:dt="int">0</Timestamp><DateUtc dt:dt="string">2019-04-11T13:16:24Z</DateUtc></StartTime><FrequencyChanges><FrequencyChange><Frequency dt:dt="r8">2240905</Frequency><Timestamp dt:dt="r8">41830990331753</Timestamp><Current dt:d…	Fullexp_AAB-38-1	60.007	Keyboard	1.0.0.322	1	Keyboard	-1990672324	Full	3.0.3.60	3.0.3.60	04/11/2019	11.04.2019 13:16:25	15:16:25	3.0.3.43	4	Keyboard	Keyboard	1	1	1								BlockProcCello	ExpList		45	4	1	45				150		44					telephone.wav
Fullexp_AAB	38	1		<?xml version="1.0"?>\n<Clock xmlns:dt="urn:schemas-microsoft-com:datatypes"><Description dt:dt="string">E-Prime Primary Realtime Clock</Description><StartTime><Timestamp dt:dt="int">0</Timestamp><DateUtc dt:dt="string">2019-04-11T13:16:24Z</DateUtc></StartTime><FrequencyChanges><FrequencyChange><Frequency dt:dt="r8">2240905</Frequency><Timestamp dt:dt="r8">41830990331753</Timestamp><Current dt:d…	Fullexp_AAB-38-1	60.007	Keyboard	1.0.0.322	1	Keyboard	-1990672324	Full	3.0.3.60	3.0.3.60	04/11/2019	11.04.2019 13:16:25	15:16:25	3.0.3.43	4	Keyboard	Keyboard	1	1	1								BlockProcCello	ExpList		46	9	1	46				150		20					drill.wav
Fullexp_AAB	38	1		<?xml version="1.0"?>\n<Clock xmlns:dt="urn:schemas-microsoft-com:datatypes"><Description dt:dt="string">E-Prime Primary Realtime Clock</Description><StartTime><Timestamp dt:dt="int">0</Timestamp><DateUtc dt:dt="string">2019-04-11T13:16:24Z</DateUtc></StartTime><FrequencyChanges><FrequencyChange><Frequency dt:dt="r8">2240905</Frequency><Timestamp dt:dt="r8">41830990331753</Timestamp><Current dt:d…	Fullexp_AAB-38-1	60.007	Keyboard	1.0.0.322	1	Keyboard	-1990672324	Full	3.0.3.60	3.0.3.60	04/11/2019	11.04.2019 13:16:25	15:16:25	3.0.3.43	4	Keyboard	Keyboard	1	1	1								BlockProcCello	ExpList		47	10	1	47				150		29					knocking_door.wav
Fullexp_AAB	38	1		<?xml version="1.0"?>\n<Clock xmlns:dt="urn:schemas-microsoft-com:datatypes"><Description dt:dt="string">E-Prime Primary Realtime Clock</Description><StartTime><Timestamp dt:dt="int">0</Timestamp><DateUtc dt:dt="string">2019-04-11T13:16:24Z</DateUtc></StartTime><FrequencyChanges><FrequencyChange><Frequency dt:dt="r8">2240905</Frequency><Timestamp dt:dt="r8">41830990331753</Timestamp><Current dt:d…	Fullexp_AAB-38-1	60.007	Keyboard	1.0.0.322	1	Keyboard	-1990672324	Full	3.0.3.60	3.0.3.60	04/11/2019	11.04.2019 13:16:25	15:16:25	3.0.3.43	4	Keyboard	Keyboard	1	1	1								BlockProcCello	ExpList		48	4	1	48				150		36					paperturning.wav
Fullexp_AAB	38	1		<?xml version="1.0"?>\n<Clock xmlns:dt="urn:schemas-microsoft-com:datatypes"><Description dt:dt="string">E-Prime Primary Realtime Clock</Description><StartTime><Timestamp dt:dt="int">0</Timestamp><DateUtc dt:dt="string">2019-04-11T13:16:24Z</DateUtc></StartTime><FrequencyChanges><FrequencyChange><Frequency dt:dt="r8">2240905</Frequency><Timestamp dt:dt="r8">41830990331753</Timestamp><Current dt:d…	Fullexp_AAB-38-1	60.007	Keyboard	1.0.0.322	1	Keyboard	-1990672324	Full	3.0.3.60	3.0.3.60	04/11/2019	11.04.2019 13:16:25	15:16:25	3.0.3.43	4	Keyboard	Keyboard	1	1	1								BlockProcCello	ExpList		49	6	1	49				150		22					glass.wav
Fullexp_AAB	38	1		<?xml version="1.0"?>\n<Clock xmlns:dt="urn:schemas-microsoft-com:datatypes"><Description dt:dt="string">E-Prime Primary Realtime Clock</Description><StartTime><Timestamp dt:dt="int">0</Timestamp><DateUtc dt:dt="string">2019-04-11T13:16:24Z</DateUtc></StartTime><FrequencyChanges><FrequencyChange><Frequency dt:dt="r8">2240905</Frequency><Timestamp dt:dt="r8">41830990331753</Timestamp><Current dt:d…	Fullexp_AAB-38-1	60.007	Keyboard	1.0.0.322	1	Keyboard	-1990672324	Full	3.0.3.60	3.0.3.60	04/11/2019	11.04.2019 13:16:25	15:16:25	3.0.3.43	4	Keyboard	Keyboard	1	1	1								BlockProcCello	ExpList		50	7	1	50				150		44					telephone.wav
Fullexp_AAB	38	1		<?xml version="1.0"?>\n<Clock xmlns:dt="urn:schemas-microsoft-com:datatypes"><Description dt:dt="string">E-Prime Primary Realtime Clock</Description><StartTime><Timestamp dt:dt="int">0</Timestamp><DateUtc dt:dt="string">2019-04-11T13:16:24Z</DateUtc></StartTime><FrequencyChanges><FrequencyChange><Frequency dt:dt="r8">2240905</Frequency><Timestamp dt:dt="r8">41830990331753</Timestamp><Current dt:d…	Fullexp_AAB-38-1	60.007	Keyboard	1.0.0.322	1	Keyboard	-1990672324	Full	3.0.3.60	3.0.3.60	04/11/2019	11.04.2019 13:16:25	15:16:25	3.0.3.43	4	Keyboard	Keyboard	1	1	1								BlockProcCello	ExpList		51	9	1	51				150		9					car_door.wav
Fullexp_AAB	38	1		<?xml version="1.0"?>\n<Clock xmlns:dt="urn:schemas-microsoft-com:datatypes"><Description dt:dt="string">E-Prime Primary Realtime Clock</Description><StartTime><Timestamp dt:dt="int">0</Timestamp><DateUtc dt:dt="string">2019-04-11T13:16:24Z</DateUtc></StartTime><FrequencyChanges><FrequencyChange><Frequency dt:dt="r8">2240905</Frequency><Timestamp dt:dt="r8">41830990331753</Timestamp><Current dt:d…	Fullexp_AAB-38-1	60.007	Keyboard	1.0.0.322	1	Keyboard	-1990672324	Full	3.0.3.60	3.0.3.60	04/11/2019	11.04.2019 13:16:25	15:16:25	3.0.3.43	4	Keyboard	Keyboard	1	1	1								BlockProcCello	ExpList		52	7	1	52				150		20					drill.wav
Fullexp_AAB	38	1		<?xml version="1.0"?>\n<Clock xmlns:dt="urn:schemas-microsoft-com:datatypes"><Description dt:dt="string">E-Prime Primary Realtime Clock</Description><StartTime><Timestamp dt:dt="int">0</Timestamp><DateUtc dt:dt="string">2019-04-11T13:16:24Z</DateUtc></StartTime><FrequencyChanges><FrequencyChange><Frequency dt:dt="r8">2240905</Frequency><Timestamp dt:dt="r8">41830990331753</Timestamp><Current dt:d…	Fullexp_AAB-38-1	60.007	Keyboard	1.0.0.322	1	Keyboard	-1990672324	Full	3.0.3.60	3.0.3.60	04/11/2019	11.04.2019 13:16:25	15:16:25	3.0.3.43	4	Keyboard	Keyboard	1	1	1								BlockProcCello	ExpList		53	1	1	53				150		33					lighting_a_match.wav
Fullexp_AAB	38	1		<?xml version="1.0"?>\n<Clock xmlns:dt="urn:schemas-microsoft-com:datatypes"><Description dt:dt="string">E-Prime Primary Realtime Clock</Description><StartTime><Timestamp dt:dt="int">0</Timestamp><DateUtc dt:dt="string">2019-04-11T13:16:24Z</DateUtc></StartTime><FrequencyChanges><FrequencyChange><Frequency dt:dt="r8">2240905</Frequency><Timestamp dt:dt="r8">41830990331753</Timestamp><Current dt:d…	Fullexp_AAB-38-1	60.007	Keyboard	1.0.0.322	1	Keyboard	-1990672324	Full	3.0.3.60	3.0.3.60	04/11/2019	11.04.2019 13:16:25	15:16:25	3.0.3.43	4	Keyboard	Keyboard	1	1	1								BlockProcCello	ExpList		54	6	1	54				150		11					chainsaw.wav
Fullexp_AAB	38	1		<?xml version="1.0"?>\n<Clock xmlns:dt="urn:schemas-microsoft-com:datatypes"><Description dt:dt="string">E-Prime Primary Realtime Clock</Description><StartTime><Timestamp dt:dt="int">0</Timestamp><DateUtc dt:dt="string">2019-04-11T13:16:24Z</DateUtc></StartTime><FrequencyChanges><FrequencyChange><Frequency dt:dt="r8">2240905</Frequency><Timestamp dt:dt="r8">41830990331753</Timestamp><Current dt:d…	Fullexp_AAB-38-1	60.007	Keyboard	1.0.0.322	1	Keyboard	-1990672324	Full	3.0.3.60	3.0.3.60	04/11/2019	11.04.2019 13:16:25	15:16:25	3.0.3.43	4	Keyboard	Keyboard	1	1	1								BlockProcCello	ExpList		55	9	1	55				150		29					knocking_door.wav
Fullexp_AAB	38	1		<?xml version="1.0"?>\n<Clock xmlns:dt="urn:schemas-microsoft-com:datatypes"><Description dt:dt="string">E-Prime Primary Realtime Clock</Description><StartTime><Timestamp dt:dt="int">0</Timestamp><DateUtc dt:dt="string">2019-04-11T13:16:24Z</DateUtc></StartTime><FrequencyChanges><FrequencyChange><Frequency dt:dt="r8">2240905</Frequency><Timestamp dt:dt="r8">41830990331753</Timestamp><Current dt:d…	Fullexp_AAB-38-1	60.007	Keyboard	1.0.0.322	1	Keyboard	-1990672324	Full	3.0.3.60	3.0.3.60	04/11/2019	11.04.2019 13:16:25	15:16:25	3.0.3.43	4	Keyboard	Keyboard	1	1	1								BlockProcCello	ExpList		56	6	1	56				150		19					doorbell.wav
Fullexp_AAB	38	1		<?xml version="1.0"?>\n<Clock xmlns:dt="urn:schemas-microsoft-com:datatypes"><Description dt:dt="string">E-Prime Primary Realtime Clock</Description><StartTime><Timestamp dt:dt="int">0</Timestamp><DateUtc dt:dt="string">2019-04-11T13:16:24Z</DateUtc></StartTime><FrequencyChanges><FrequencyChange><Frequency dt:dt="r8">2240905</Frequency><Timestamp dt:dt="r8">41830990331753</Timestamp><Current dt:d…	Fullexp_AAB-38-1	60.007	Keyboard	1.0.0.322	1	Keyboard	-1990672324	Full	3.0.3.60	3.0.3.60	04/11/2019	11.04.2019 13:16:25	15:16:25	3.0.3.43	4	Keyboard	Keyboard	1	1	1								BlockProcCello	ExpList		57	5	1	57				150		15					coins.wav
Fullexp_AAB	38	1		<?xml version="1.0"?>\n<Clock xmlns:dt="urn:schemas-microsoft-com:datatypes"><Description dt:dt="string">E-Prime Primary Realtime Clock</Description><StartTime><Timestamp dt:dt="int">0</Timestamp><DateUtc dt:dt="string">2019-04-11T13:16:24Z</DateUtc></StartTime><FrequencyChanges><FrequencyChange><Frequency dt:dt="r8">2240905</Frequency><Timestamp dt:dt="r8">41830990331753</Timestamp><Current dt:d…	Fullexp_AAB-38-1	60.007	Keyboard	1.0.0.322	1	Keyboard	-1990672324	Full	3.0.3.60	3.0.3.60	04/11/2019	11.04.2019 13:16:25	15:16:25	3.0.3.43	4	Keyboard	Keyboard	1	1	1								BlockProcCello	ExpList		58	6	1	58				150		30					knocking_window.wav
Fullexp_AAB	38	1		<?xml version="1.0"?>\n<Clock xmlns:dt="urn:schemas-microsoft-com:datatypes"><Description dt:dt="string">E-Prime Primary Realtime Clock</Description><StartTime><Timestamp dt:dt="int">0</Timestamp><DateUtc dt:dt="string">2019-04-11T13:16:24Z</DateUtc></StartTime><FrequencyChanges><FrequencyChange><Frequency dt:dt="r8">2240905</Frequency><Timestamp dt:dt="r8">41830990331753</Timestamp><Current dt:d…	Fullexp_AAB-38-1	60.007	Keyboard	1.0.0.322	1	Keyboard	-1990672324	Full	3.0.3.60	3.0.3.60	04/11/2019	11.04.2019 13:16:25	15:16:25	3.0.3.43	4	Keyboard	Keyboard	1	1	1								BlockProcCello	ExpList		59	6	1	59				150		22					glass.wav
Fullexp_AAB	38	1		<?xml version="1.0"?>\n<Clock xmlns:dt="urn:schemas-microsoft-com:datatypes"><Description dt:dt="string">E-Prime Primary Realtime Clock</Description><StartTime><Timestamp dt:dt="int">0</Timestamp><DateUtc dt:dt="string">2019-04-11T13:16:24Z</DateUtc></StartTime><FrequencyChanges><FrequencyChange><Frequency dt:dt="r8">2240905</Frequency><Timestamp dt:dt="r8">41830990331753</Timestamp><Current dt:d…	Fullexp_AAB-38-1	60.007	Keyboard	1.0.0.322	1	Keyboard	-1990672324	Full	3.0.3.60	3.0.3.60	04/11/2019	11.04.2019 13:16:25	15:16:25	3.0.3.43	4	Keyboard	Keyboard	1	1	1								BlockProcCello	ExpList		60	6	1	60				150		3					ballkick.wav
Fullexp_AAB	38	1		<?xml version="1.0"?>\n<Clock xmlns:dt="urn:schemas-microsoft-com:datatypes"><Description dt:dt="string">E-Prime Primary Realtime Clock</Description><StartTime><Timestamp dt:dt="int">0</Timestamp><DateUtc dt:dt="string">2019-04-11T13:16:24Z</DateUtc></StartTime><FrequencyChanges><FrequencyChange><Frequency dt:dt="r8">2240905</Frequency><Timestamp dt:dt="r8">41830990331753</Timestamp><Current dt:d…	Fullexp_AAB-38-1	60.007	Keyboard	1.0.0.322	1	Keyboard	-1990672324	Full	3.0.3.60	3.0.3.60	04/11/2019	11.04.2019 13:16:25	15:16:25	3.0.3.43	4	Keyboard	Keyboard	1	1	1								BlockProcCello	ExpList		61	1	1	61				150		6					bicycle_horn.wav
Fullexp_AAB	38	1		<?xml version="1.0"?>\n<Clock xmlns:dt="urn:schemas-microsoft-com:datatypes"><Description dt:dt="string">E-Prime Primary Realtime Clock</Description><StartTime><Timestamp dt:dt="int">0</Timestamp><DateUtc dt:dt="string">2019-04-11T13:16:24Z</DateUtc></StartTime><FrequencyChanges><FrequencyChange><Frequency dt:dt="r8">2240905</Frequency><Timestamp dt:dt="r8">41830990331753</Timestamp><Current dt:d…	Fullexp_AAB-38-1	60.007	Keyboard	1.0.0.322	1	Keyboard	-1990672324	Full	3.0.3.60	3.0.3.60	04/11/2019	11.04.2019 13:16:25	15:16:25	3.0.3.43	4	Keyboard	Keyboard	1	1	1								BlockProcCello	ExpList		62	1	1	62				150		47					typing.wav
Fullexp_AAB	38	1		<?xml version="1.0"?>\n<Clock xmlns:dt="urn:schemas-microsoft-com:datatypes"><Description dt:dt="string">E-Prime Primary Realtime Clock</Description><StartTime><Timestamp dt:dt="int">0</Timestamp><DateUtc dt:dt="string">2019-04-11T13:16:24Z</DateUtc></StartTime><FrequencyChanges><FrequencyChange><Frequency dt:dt="r8">2240905</Frequency><Timestamp dt:dt="r8">41830990331753</Timestamp><Current dt:d…	Fullexp_AAB-38-1	60.007	Keyboard	1.0.0.322	1	Keyboard	-1990672324	Full	3.0.3.60	3.0.3.60	04/11/2019	11.04.2019 13:16:25	15:16:25	3.0.3.43	4	Keyboard	Keyboard	1	1	1								BlockProcCello	ExpList		63	2	1	63				150		15					coins.wav
Fullexp_AAB	38	1		<?xml version="1.0"?>\n<Clock xmlns:dt="urn:schemas-microsoft-com:datatypes"><Description dt:dt="string">E-Prime Primary Realtime Clock</Description><StartTime><Timestamp dt:dt="int">0</Timestamp><DateUtc dt:dt="string">2019-04-11T13:16:24Z</DateUtc></StartTime><FrequencyChanges><FrequencyChange><Frequency dt:dt="r8">2240905</Frequency><Timestamp dt:dt="r8">41830990331753</Timestamp><Current dt:d…	Fullexp_AAB-38-1	60.007	Keyboard	1.0.0.322	1	Keyboard	-1990672324	Full	3.0.3.60	3.0.3.60	04/11/2019	11.04.2019 13:16:25	15:16:25	3.0.3.43	4	Keyboard	Keyboard	1	1	1								BlockProcCello	ExpList		64	6	1	64				150		30					knocking_window.wav
Fullexp_AAB	38	1		<?xml version="1.0"?>\n<Clock xmlns:dt="urn:schemas-microsoft-com:datatypes"><Description dt:dt="string">E-Prime Primary Realtime Clock</Description><StartTime><Timestamp dt:dt="int">0</Timestamp><DateUtc dt:dt="string">2019-04-11T13:16:24Z</DateUtc></StartTime><FrequencyChanges><FrequencyChange><Frequency dt:dt="r8">2240905</Frequency><Timestamp dt:dt="r8">41830990331753</Timestamp><Current dt:d…	Fullexp_AAB-38-1	60.007	Keyboard	1.0.0.322	1	Keyboard	-1990672324	Full	3.0.3.60	3.0.3.60	04/11/2019	11.04.2019 13:16:25	15:16:25	3.0.3.43	5		Keyboard	2	1	2								BlockProcVoice	ExpList	Keyboard	1							150	22						glass.wav
Fullexp_AAB	38	1		<?xml version="1.0"?>\n<Clock xmlns:dt="urn:schemas-microsoft-com:datatypes"><Description dt:dt="string">E-Prime Primary Realtime Clock</Description><StartTime><Timestamp dt:dt="int">0</Timestamp><DateUtc dt:dt="string">2019-04-11T13:16:24Z</DateUtc></StartTime><FrequencyChanges><FrequencyChange><Frequency dt:dt="r8">2240905</Frequency><Timestamp dt:dt="r8">41830990331753</Timestamp><Current dt:d…	Fullexp_AAB-38-1	60.007	Keyboard	1.0.0.322	1	Keyboard	-1990672324	Full	3.0.3.60	3.0.3.60	04/11/2019	11.04.2019 13:16:25	15:16:25	3.0.3.43	5		Keyboard	2	1	2								BlockProcVoice	ExpList	Keyboard	2							150	19						doorbell.wav
Fullexp_AAB	38	1		<?xml version="1.0"?>\n<Clock xmlns:dt="urn:schemas-microsoft-com:datatypes"><Description dt:dt="string">E-Prime Primary Realtime Clock</Description><StartTime><Timestamp dt:dt="int">0</Timestamp><DateUtc dt:dt="string">2019-04-11T13:16:24Z</DateUtc></StartTime><FrequencyChanges><FrequencyChange><Frequency dt:dt="r8">2240905</Frequency><Timestamp dt:dt="r8">41830990331753</Timestamp><Current dt:d…	Fullexp_AAB-38-1	60.007	Keyboard	1.0.0.322	1	Keyboard	-1990672324	Full	3.0.3.60	3.0.3.60	04/11/2019	11.04.2019 13:16:25	15:16:25	3.0.3.43	5		Keyboard	2	1	2								BlockProcVoice	ExpList	Keyboard	3							150	44						telephone.wav
Fullexp_AAB	38	1		<?xml version="1.0"?>\n<Clock xmlns:dt="urn:schemas-microsoft-com:datatypes"><Description dt:dt="string">E-Prime Primary Realtime Clock</Description><StartTime><Timestamp dt:dt="int">0</Timestamp><DateUtc dt:dt="string">2019-04-11T13:16:24Z</DateUtc></StartTime><FrequencyChanges><FrequencyChange><Frequency dt:dt="r8">2240905</Frequency><Timestamp dt:dt="r8">41830990331753</Timestamp><Current dt:d…	Fullexp_AAB-38-1	60.007	Keyboard	1.0.0.322	1	Keyboard	-1990672324	Full	3.0.3.60	3.0.3.60	04/11/2019	11.04.2019 13:16:25	15:16:25	3.0.3.43	5		Keyboard	2	1	2								BlockProcVoice	ExpList	Keyboard	4							150	20						drill.wav
Fullexp_AAB	38	1		<?xml version="1.0"?>\n<Clock xmlns:dt="urn:schemas-microsoft-com:datatypes"><Description dt:dt="string">E-Prime Primary Realtime Clock</Description><StartTime><Timestamp dt:dt="int">0</Timestamp><DateUtc dt:dt="string">2019-04-11T13:16:24Z</DateUtc></StartTime><FrequencyChanges><FrequencyChange><Frequency dt:dt="r8">2240905</Frequency><Timestamp dt:dt="r8">41830990331753</Timestamp><Current dt:d…	Fullexp_AAB-38-1	60.007	Keyboard	1.0.0.322	1	Keyboard	-1990672324	Full	3.0.3.60	3.0.3.60	04/11/2019	11.04.2019 13:16:25	15:16:25	3.0.3.43	5		Keyboard	2	1	2								BlockProcVoice	ExpList	Keyboard	5							150	7						bike_bell_2.wav
Fullexp_AAB	38	1		<?xml version="1.0"?>\n<Clock xmlns:dt="urn:schemas-microsoft-com:datatypes"><Description dt:dt="string">E-Prime Primary Realtime Clock</Description><StartTime><Timestamp dt:dt="int">0</Timestamp><DateUtc dt:dt="string">2019-04-11T13:16:24Z</DateUtc></StartTime><FrequencyChanges><FrequencyChange><Frequency dt:dt="r8">2240905</Frequency><Timestamp dt:dt="r8">41830990331753</Timestamp><Current dt:d…	Fullexp_AAB-38-1	60.007	Keyboard	1.0.0.322	1	Keyboard	-1990672324	Full	3.0.3.60	3.0.3.60	04/11/2019	11.04.2019 13:16:25	15:16:25	3.0.3.43	5		Keyboard	2	1	2								BlockProcVoice	ExpList	Keyboard	6							150	17						cokecan.wav
Fullexp_AAB	38	1		<?xml version="1.0"?>\n<Clock xmlns:dt="urn:schemas-microsoft-com:datatypes"><Description dt:dt="string">E-Prime Primary Realtime Clock</Description><StartTime><Timestamp dt:dt="int">0</Timestamp><DateUtc dt:dt="string">2019-04-11T13:16:24Z</DateUtc></StartTime><FrequencyChanges><FrequencyChange><Frequency dt:dt="r8">2240905</Frequency><Timestamp dt:dt="r8">41830990331753</Timestamp><Current dt:d…	Fullexp_AAB-38-1	60.007	Keyboard	1.0.0.322	1	Keyboard	-1990672324	Full	3.0.3.60	3.0.3.60	04/11/2019	11.04.2019 13:16:25	15:16:25	3.0.3.43	5		Keyboard	2	1	2								BlockProcVoice	ExpList	Keyboard	7							150	45						toaster.wav
Fullexp_AAB	38	1		<?xml version="1.0"?>\n<Clock xmlns:dt="urn:schemas-microsoft-com:datatypes"><Description dt:dt="string">E-Prime Primary Realtime Clock</Description><StartTime><Timestamp dt:dt="int">0</Timestamp><DateUtc dt:dt="string">2019-04-11T13:16:24Z</DateUtc></StartTime><FrequencyChanges><FrequencyChange><Frequency dt:dt="r8">2240905</Frequency><Timestamp dt:dt="r8">41830990331753</Timestamp><Current dt:d…	Fullexp_AAB-38-1	60.007	Keyboard	1.0.0.322	1	Keyboard	-1990672324	Full	3.0.3.60	3.0.3.60	04/11/2019	11.04.2019 13:16:25	15:16:25	3.0.3.43	5		Keyboard	2	1	2								BlockProcVoice	ExpList	Keyboard	8							150	25						handblander.wav
Fullexp_AAB	38	1		<?xml version="1.0"?>\n<Clock xmlns:dt="urn:schemas-microsoft-com:datatypes"><Description dt:dt="string">E-Prime Primary Realtime Clock</Description><StartTime><Timestamp dt:dt="int">0</Timestamp><DateUtc dt:dt="string">2019-04-11T13:16:24Z</DateUtc></StartTime><FrequencyChanges><FrequencyChange><Frequency dt:dt="r8">2240905</Frequency><Timestamp dt:dt="r8">41830990331753</Timestamp><Current dt:d…	Fullexp_AAB-38-1	60.007	Keyboard	1.0.0.322	1	Keyboard	-1990672324	Full	3.0.3.60	3.0.3.60	04/11/2019	11.04.2019 13:16:25	15:16:25	3.0.3.43	5		Keyboard	2	1	2								BlockProcVoice	ExpList	Keyboard	9							150	21						fax_machine_ring.wav
Fullexp_AAB	38	1		<?xml version="1.0"?>\n<Clock xmlns:dt="urn:schemas-microsoft-com:datatypes"><Description dt:dt="string">E-Prime Primary Realtime Clock</Description><StartTime><Timestamp dt:dt="int">0</Timestamp><DateUtc dt:dt="string">2019-04-11T13:16:24Z</DateUtc></StartTime><FrequencyChanges><FrequencyChange><Frequency dt:dt="r8">2240905</Frequency><Timestamp dt:dt="r8">41830990331753</Timestamp><Current dt:d…	Fullexp_AAB-38-1	60.007	Keyboard	1.0.0.322	1	Keyboard	-1990672324	Full	3.0.3.60	3.0.3.60	04/11/2019	11.04.2019 13:16:25	15:16:25	3.0.3.43	5		Keyboard	2	1	2								BlockProcVoice	ExpList	Keyboard	10							150	18						digging_ice.wav
Fullexp_AAB	38	1		<?xml version="1.0"?>\n<Clock xmlns:dt="urn:schemas-microsoft-com:datatypes"><Description dt:dt="string">E-Prime Primary Realtime Clock</Description><StartTime><Timestamp dt:dt="int">0</Timestamp><DateUtc dt:dt="string">2019-04-11T13:16:24Z</DateUtc></StartTime><FrequencyChanges><FrequencyChange><Frequency dt:dt="r8">2240905</Frequency><Timestamp dt:dt="r8">41830990331753</Timestamp><Current dt:d…	Fullexp_AAB-38-1	60.007	Keyboard	1.0.0.322	1	Keyboard	-1990672324	Full	3.0.3.60	3.0.3.60	04/11/2019	11.04.2019 13:16:25	15:16:25	3.0.3.43	5		Keyboard	2	1	2								BlockProcVoice	ExpList	Keyboard	11							150	38						pool_balls.wav
Fullexp_AAB	38	1		<?xml version="1.0"?>\n<Clock xmlns:dt="urn:schemas-microsoft-com:datatypes"><Description dt:dt="string">E-Prime Primary Realtime Clock</Description><StartTime><Timestamp dt:dt="int">0</Timestamp><DateUtc dt:dt="string">2019-04-11T13:16:24Z</DateUtc></StartTime><FrequencyChanges><FrequencyChange><Frequency dt:dt="r8">2240905</Frequency><Timestamp dt:dt="r8">41830990331753</Timestamp><Current dt:d…	Fullexp_AAB-38-1	60.007	Keyboard	1.0.0.322	1	Keyboard	-1990672324	Full	3.0.3.60	3.0.3.60	04/11/2019	11.04.2019 13:16:25	15:16:25	3.0.3.43	5		Keyboard	2	1	2								BlockProcVoice	ExpList	Keyboard	12							150	6						bicycle_horn.wav
Fullexp_AAB	38	1		<?xml version="1.0"?>\n<Clock xmlns:dt="urn:schemas-microsoft-com:datatypes"><Description dt:dt="string">E-Prime Primary Realtime Clock</Description><StartTime><Timestamp dt:dt="int">0</Timestamp><DateUtc dt:dt="string">2019-04-11T13:16:24Z</DateUtc></StartTime><FrequencyChanges><FrequencyChange><Frequency dt:dt="r8">2240905</Frequency><Timestamp dt:dt="r8">41830990331753</Timestamp><Current dt:d…	Fullexp_AAB-38-1	60.007	Keyboard	1.0.0.322	1	Keyboard	-1990672324	Full	3.0.3.60	3.0.3.60	04/11/2019	11.04.2019 13:16:25	15:16:25	3.0.3.43	5		Keyboard	2	1	2								BlockProcVoice	ExpList	Keyboard	13							150	8						camera_click.wav
Fullexp_AAB	38	1		<?xml version="1.0"?>\n<Clock xmlns:dt="urn:schemas-microsoft-com:datatypes"><Description dt:dt="string">E-Prime Primary Realtime Clock</Description><StartTime><Timestamp dt:dt="int">0</Timestamp><DateUtc dt:dt="string">2019-04-11T13:16:24Z</DateUtc></StartTime><FrequencyChanges><FrequencyChange><Frequency dt:dt="r8">2240905</Frequency><Timestamp dt:dt="r8">41830990331753</Timestamp><Current dt:d…	Fullexp_AAB-38-1	60.007	Keyboard	1.0.0.322	1	Keyboard	-1990672324	Full	3.0.3.60	3.0.3.60	04/11/2019	11.04.2019 13:16:25	15:16:25	3.0.3.43	5		Keyboard	2	1	2								BlockProcVoice	ExpList	Keyboard	14							150	22						glass.wav
Fullexp_AAB	38	1		<?xml version="1.0"?>\n<Clock xmlns:dt="urn:schemas-microsoft-com:datatypes"><Description dt:dt="string">E-Prime Primary Realtime Clock</Description><StartTime><Timestamp dt:dt="int">0</Timestamp><DateUtc dt:dt="string">2019-04-11T13:16:24Z</DateUtc></StartTime><FrequencyChanges><FrequencyChange><Frequency dt:dt="r8">2240905</Frequency><Timestamp dt:dt="r8">41830990331753</Timestamp><Current dt:d…	Fullexp_AAB-38-1	60.007	Keyboard	1.0.0.322	1	Keyboard	-1990672324	Full	3.0.3.60	3.0.3.60	04/11/2019	11.04.2019 13:16:25	15:16:25	3.0.3.43	5		Keyboard	2	1	2								BlockProcVoice	ExpList	Keyboard	15							150	34						motorbike.wav
Fullexp_AAB	38	1		<?xml version="1.0"?>\n<Clock xmlns:dt="urn:schemas-microsoft-com:datatypes"><Description dt:dt="string">E-Prime Primary Realtime Clock</Description><StartTime><Timestamp dt:dt="int">0</Timestamp><DateUtc dt:dt="string">2019-04-11T13:16:24Z</DateUtc></StartTime><FrequencyChanges><FrequencyChange><Frequency dt:dt="r8">2240905</Frequency><Timestamp dt:dt="r8">41830990331753</Timestamp><Current dt:d…	Fullexp_AAB-38-1	60.007	Keyboard	1.0.0.322	1	Keyboard	-1990672324	Full	3.0.3.60	3.0.3.60	04/11/2019	11.04.2019 13:16:25	15:16:25	3.0.3.43	5		Keyboard	2	1	2								BlockProcVoice	ExpList	Keyboard	16							150	11						chainsaw.wav
Fullexp_AAB	38	1		<?xml version="1.0"?>\n<Clock xmlns:dt="urn:schemas-microsoft-com:datatypes"><Description dt:dt="string">E-Prime Primary Realtime Clock</Description><StartTime><Timestamp dt:dt="int">0</Timestamp><DateUtc dt:dt="string">2019-04-11T13:16:24Z</DateUtc></StartTime><FrequencyChanges><FrequencyChange><Frequency dt:dt="r8">2240905</Frequency><Timestamp dt:dt="r8">41830990331753</Timestamp><Current dt:d…	Fullexp_AAB-38-1	60.007	Keyboard	1.0.0.322	1	Keyboard	-1990672324	Full	3.0.3.60	3.0.3.60	04/11/2019	11.04.2019 13:16:25	15:16:25	3.0.3.43	5		Keyboard	2	1	2								BlockProcVoice	ExpList	Keyboard	17							150	7						bike_bell_2.wav
Fullexp_AAB	38	1		<?xml version="1.0"?>\n<Clock xmlns:dt="urn:schemas-microsoft-com:datatypes"><Description dt:dt="string">E-Prime Primary Realtime Clock</Description><StartTime><Timestamp dt:dt="int">0</Timestamp><DateUtc dt:dt="string">2019-04-11T13:16:24Z</DateUtc></StartTime><FrequencyChanges><FrequencyChange><Frequency dt:dt="r8">2240905</Frequency><Timestamp dt:dt="r8">41830990331753</Timestamp><Current dt:d…	Fullexp_AAB-38-1	60.007	Keyboard	1.0.0.322	1	Keyboard	-1990672324	Full	3.0.3.60	3.0.3.60	04/11/2019	11.04.2019 13:16:25	15:16:25	3.0.3.43	5		Keyboard	2	1	2								BlockProcVoice	ExpList	Keyboard	18							150	12						clock_ticking.wav
Fullexp_AAB	38	1		<?xml version="1.0"?>\n<Clock xmlns:dt="urn:schemas-microsoft-com:datatypes"><Description dt:dt="string">E-Prime Primary Realtime Clock</Description><StartTime><Timestamp dt:dt="int">0</Timestamp><DateUtc dt:dt="string">2019-04-11T13:16:24Z</DateUtc></StartTime><FrequencyChanges><FrequencyChange><Frequency dt:dt="r8">2240905</Frequency><Timestamp dt:dt="r8">41830990331753</Timestamp><Current dt:d…	Fullexp_AAB-38-1	60.007	Keyboard	1.0.0.322	1	Keyboard	-1990672324	Full	3.0.3.60	3.0.3.60	04/11/2019	11.04.2019 13:16:25	15:16:25	3.0.3.43	5		Keyboard	2	1	2								BlockProcVoice	ExpList	Keyboard	19							150	17						cokecan.wav
Fullexp_AAB	38	1		<?xml version="1.0"?>\n<Clock xmlns:dt="urn:schemas-microsoft-com:datatypes"><Description dt:dt="string">E-Prime Primary Realtime Clock</Description><StartTime><Timestamp dt:dt="int">0</Timestamp><DateUtc dt:dt="string">2019-04-11T13:16:24Z</DateUtc></StartTime><FrequencyChanges><FrequencyChange><Frequency dt:dt="r8">2240905</Frequency><Timestamp dt:dt="r8">41830990331753</Timestamp><Current dt:d…	Fullexp_AAB-38-1	60.007	Keyboard	1.0.0.322	1	Keyboard	-1990672324	Full	3.0.3.60	3.0.3.60	04/11/2019	11.04.2019 13:16:25	15:16:25	3.0.3.43	5		Keyboard	2	1	2								BlockProcVoice	ExpList	Keyboard	20							150	11						chainsaw.wav
Fullexp_AAB	38	1		<?xml version="1.0"?>\n<Clock xmlns:dt="urn:schemas-microsoft-com:datatypes"><Description dt:dt="string">E-Prime Primary Realtime Clock</Description><StartTime><Timestamp dt:dt="int">0</Timestamp><DateUtc dt:dt="string">2019-04-11T13:16:24Z</DateUtc></StartTime><FrequencyChanges><FrequencyChange><Frequency dt:dt="r8">2240905</Frequency><Timestamp dt:dt="r8">41830990331753</Timestamp><Current dt:d…	Fullexp_AAB-38-1	60.007	Keyboard	1.0.0.322	1	Keyboard	-1990672324	Full	3.0.3.60	3.0.3.60	04/11/2019	11.04.2019 13:16:25	15:16:25	3.0.3.43	5		Keyboard	2	1	2								BlockProcVoice	ExpList	Keyboard	21							150	14						coffee_grinder.wav
Fullexp_AAB	38	1		<?xml version="1.0"?>\n<Clock xmlns:dt="urn:schemas-microsoft-com:datatypes"><Description dt:dt="string">E-Prime Primary Realtime Clock</Description><StartTime><Timestamp dt:dt="int">0</Timestamp><DateUtc dt:dt="string">2019-04-11T13:16:24Z</DateUtc></StartTime><FrequencyChanges><FrequencyChange><Frequency dt:dt="r8">2240905</Frequency><Timestamp dt:dt="r8">41830990331753</Timestamp><Current dt:d…	Fullexp_AAB-38-1	60.007	Keyboard	1.0.0.322	1	Keyboard	-1990672324	Full	3.0.3.60	3.0.3.60	04/11/2019	11.04.2019 13:16:25	15:16:25	3.0.3.43	5		Keyboard	2	1	2								BlockProcVoice	ExpList	Keyboard	22							150	10						cd_printer.wav
Fullexp_AAB	38	1		<?xml version="1.0"?>\n<Clock xmlns:dt="urn:schemas-microsoft-com:datatypes"><Description dt:dt="string">E-Prime Primary Realtime Clock</Description><StartTime><Timestamp dt:dt="int">0</Timestamp><DateUtc dt:dt="string">2019-04-11T13:16:24Z</DateUtc></StartTime><FrequencyChanges><FrequencyChange><Frequency dt:dt="r8">2240905</Frequency><Timestamp dt:dt="r8">41830990331753</Timestamp><Current dt:d…	Fullexp_AAB-38-1	60.007	Keyboard	1.0.0.322	1	Keyboard	-1990672324	Full	3.0.3.60	3.0.3.60	04/11/2019	11.04.2019 13:16:25	15:16:25	3.0.3.43	5		Keyboard	2	1	2								BlockProcVoice	ExpList	Keyboard	23							150	35						mouse_click.wav
Fullexp_AAB	38	1		<?xml version="1.0"?>\n<Clock xmlns:dt="urn:schemas-microsoft-com:datatypes"><Description dt:dt="string">E-Prime Primary Realtime Clock</Description><StartTime><Timestamp dt:dt="int">0</Timestamp><DateUtc dt:dt="string">2019-04-11T13:16:24Z</DateUtc></StartTime><FrequencyChanges><FrequencyChange><Frequency dt:dt="r8">2240905</Frequency><Timestamp dt:dt="r8">41830990331753</Timestamp><Current dt:d…	Fullexp_AAB-38-1	60.007	Keyboard	1.0.0.322	1	Keyboard	-1990672324	Full	3.0.3.60	3.0.3.60	04/11/2019	11.04.2019 13:16:25	15:16:25	3.0.3.43	5		Keyboard	2	1	2								BlockProcVoice	ExpList	Keyboard	24							150	32						lighter.wav
Fullexp_AAB	38	1		<?xml version="1.0"?>\n<Clock xmlns:dt="urn:schemas-microsoft-com:datatypes"><Description dt:dt="string">E-Prime Primary Realtime Clock</Description><StartTime><Timestamp dt:dt="int">0</Timestamp><DateUtc dt:dt="string">2019-04-11T13:16:24Z</DateUtc></StartTime><FrequencyChanges><FrequencyChange><Frequency dt:dt="r8">2240905</Frequency><Timestamp dt:dt="r8">41830990331753</Timestamp><Current dt:d…	Fullexp_AAB-38-1	60.007	Keyboard	1.0.0.322	1	Keyboard	-1990672324	Full	3.0.3.60	3.0.3.60	04/11/2019	11.04.2019 13:16:25	15:16:25	3.0.3.43	5		Keyboard	2	1	2								BlockProcVoice	ExpList	Keyboard	25							150	24						hammering_nail.wav
Fullexp_AAB	38	1		<?xml version="1.0"?>\n<Clock xmlns:dt="urn:schemas-microsoft-com:datatypes"><Description dt:dt="string">E-Prime Primary Realtime Clock</Description><StartTime><Timestamp dt:dt="int">0</Timestamp><DateUtc dt:dt="string">2019-04-11T13:16:24Z</DateUtc></StartTime><FrequencyChanges><FrequencyChange><Frequency dt:dt="r8">2240905</Frequency><Timestamp dt:dt="r8">41830990331753</Timestamp><Current dt:d…	Fullexp_AAB-38-1	60.007	Keyboard	1.0.0.322	1	Keyboard	-1990672324	Full	3.0.3.60	3.0.3.60	04/11/2019	11.04.2019 13:16:25	15:16:25	3.0.3.43	5		Keyboard	2	1	2								BlockProcVoice	ExpList	Keyboard	26							150	12						clock_ticking.wav
Fullexp_AAB	38	1		<?xml version="1.0"?>\n<Clock xmlns:dt="urn:schemas-microsoft-com:datatypes"><Description dt:dt="string">E-Prime Primary Realtime Clock</Description><StartTime><Timestamp dt:dt="int">0</Timestamp><DateUtc dt:dt="string">2019-04-11T13:16:24Z</DateUtc></StartTime><FrequencyChanges><FrequencyChange><Frequency dt:dt="r8">2240905</Frequency><Timestamp dt:dt="r8">41830990331753</Timestamp><Current dt:d…	Fullexp_AAB-38-1	60.007	Keyboard	1.0.0.322	1	Keyboard	-1990672324	Full	3.0.3.60	3.0.3.60	04/11/2019	11.04.2019 13:16:25	15:16:25	3.0.3.43	5		Keyboard	2	1	2								BlockProcVoice	ExpList	Keyboard	27							150	22						glass.wav
Fullexp_AAB	38	1		<?xml version="1.0"?>\n<Clock xmlns:dt="urn:schemas-microsoft-com:datatypes"><Description dt:dt="string">E-Prime Primary Realtime Clock</Description><StartTime><Timestamp dt:dt="int">0</Timestamp><DateUtc dt:dt="string">2019-04-11T13:16:24Z</DateUtc></StartTime><FrequencyChanges><FrequencyChange><Frequency dt:dt="r8">2240905</Frequency><Timestamp dt:dt="r8">41830990331753</Timestamp><Current dt:d…	Fullexp_AAB-38-1	60.007	Keyboard	1.0.0.322	1	Keyboard	-1990672324	Full	3.0.3.60	3.0.3.60	04/11/2019	11.04.2019 13:16:25	15:16:25	3.0.3.43	5		Keyboard	2	1	2								BlockProcVoice	ExpList	Keyboard	28							150	24						hammering_nail.wav
Fullexp_AAB	38	1		<?xml version="1.0"?>\n<Clock xmlns:dt="urn:schemas-microsoft-com:datatypes"><Description dt:dt="string">E-Prime Primary Realtime Clock</Description><StartTime><Timestamp dt:dt="int">0</Timestamp><DateUtc dt:dt="string">2019-04-11T13:16:24Z</DateUtc></StartTime><FrequencyChanges><FrequencyChange><Frequency dt:dt="r8">2240905</Frequency><Timestamp dt:dt="r8">41830990331753</Timestamp><Current dt:d…	Fullexp_AAB-38-1	60.007	Keyboard	1.0.0.322	1	Keyboard	-1990672324	Full	3.0.3.60	3.0.3.60	04/11/2019	11.04.2019 13:16:25	15:16:25	3.0.3.43	5		Keyboard	2	1	2								BlockProcVoice	ExpList	Keyboard	29							150	26						keyboard.wav
Fullexp_AAB	38	1		<?xml version="1.0"?>\n<Clock xmlns:dt="urn:schemas-microsoft-com:datatypes"><Description dt:dt="string">E-Prime Primary Realtime Clock</Description><StartTime><Timestamp dt:dt="int">0</Timestamp><DateUtc dt:dt="string">2019-04-11T13:16:24Z</DateUtc></StartTime><FrequencyChanges><FrequencyChange><Frequency dt:dt="r8">2240905</Frequency><Timestamp dt:dt="r8">41830990331753</Timestamp><Current dt:d…	Fullexp_AAB-38-1	60.007	Keyboard	1.0.0.322	1	Keyboard	-1990672324	Full	3.0.3.60	3.0.3.60	04/11/2019	11.04.2019 13:16:25	15:16:25	3.0.3.43	5		Keyboard	2	1	2								BlockProcVoice	ExpList	Keyboard	30							150	29						knocking_door.wav
Fullexp_AAB	38	1		<?xml version="1.0"?>\n<Clock xmlns:dt="urn:schemas-microsoft-com:datatypes"><Description dt:dt="string">E-Prime Primary Realtime Clock</Description><StartTime><Timestamp dt:dt="int">0</Timestamp><DateUtc dt:dt="string">2019-04-11T13:16:24Z</DateUtc></StartTime><FrequencyChanges><FrequencyChange><Frequency dt:dt="r8">2240905</Frequency><Timestamp dt:dt="r8">41830990331753</Timestamp><Current dt:d…	Fullexp_AAB-38-1	60.007	Keyboard	1.0.0.322	1	Keyboard	-1990672324	Full	3.0.3.60	3.0.3.60	04/11/2019	11.04.2019 13:16:25	15:16:25	3.0.3.43	5		Keyboard	2	1	2								BlockProcVoice	ExpList	Keyboard	31							150	5						bell.wav
Fullexp_AAB	38	1		<?xml version="1.0"?>\n<Clock xmlns:dt="urn:schemas-microsoft-com:datatypes"><Description dt:dt="string">E-Prime Primary Realtime Clock</Description><StartTime><Timestamp dt:dt="int">0</Timestamp><DateUtc dt:dt="string">2019-04-11T13:16:24Z</DateUtc></StartTime><FrequencyChanges><FrequencyChange><Frequency dt:dt="r8">2240905</Frequency><Timestamp dt:dt="r8">41830990331753</Timestamp><Current dt:d…	Fullexp_AAB-38-1	60.007	Keyboard	1.0.0.322	1	Keyboard	-1990672324	Full	3.0.3.60	3.0.3.60	04/11/2019	11.04.2019 13:16:25	15:16:25	3.0.3.43	5		Keyboard	2	1	2								BlockProcVoice	ExpList	Keyboard	32							150	47						typing.wav
Fullexp_AAB	38	1		<?xml version="1.0"?>\n<Clock xmlns:dt="urn:schemas-microsoft-com:datatypes"><Description dt:dt="string">E-Prime Primary Realtime Clock</Description><StartTime><Timestamp dt:dt="int">0</Timestamp><DateUtc dt:dt="string">2019-04-11T13:16:24Z</DateUtc></StartTime><FrequencyChanges><FrequencyChange><Frequency dt:dt="r8">2240905</Frequency><Timestamp dt:dt="r8">41830990331753</Timestamp><Current dt:d…	Fullexp_AAB-38-1	60.007	Keyboard	1.0.0.322	1	Keyboard	-1990672324	Full	3.0.3.60	3.0.3.60	04/11/2019	11.04.2019 13:16:25	15:16:25	3.0.3.43	5		Keyboard	2	1	2								BlockProcVoice	ExpList	Keyboard	33							150	13						clown_honk.wav
Fullexp_AAB	38	1		<?xml version="1.0"?>\n<Clock xmlns:dt="urn:schemas-microsoft-com:datatypes"><Description dt:dt="string">E-Prime Primary Realtime Clock</Description><StartTime><Timestamp dt:dt="int">0</Timestamp><DateUtc dt:dt="string">2019-04-11T13:16:24Z</DateUtc></StartTime><FrequencyChanges><FrequencyChange><Frequency dt:dt="r8">2240905</Frequency><Timestamp dt:dt="r8">41830990331753</Timestamp><Current dt:d…	Fullexp_AAB-38-1	60.007	Keyboard	1.0.0.322	1	Keyboard	-1990672324	Full	3.0.3.60	3.0.3.60	04/11/2019	11.04.2019 13:16:25	15:16:25	3.0.3.43	5		Keyboard	2	1	2								BlockProcVoice	ExpList	Keyboard	34							150	40						register.wav
Fullexp_AAB	38	1		<?xml version="1.0"?>\n<Clock xmlns:dt="urn:schemas-microsoft-com:datatypes"><Description dt:dt="string">E-Prime Primary Realtime Clock</Description><StartTime><Timestamp dt:dt="int">0</Timestamp><DateUtc dt:dt="string">2019-04-11T13:16:24Z</DateUtc></StartTime><FrequencyChanges><FrequencyChange><Frequency dt:dt="r8">2240905</Frequency><Timestamp dt:dt="r8">41830990331753</Timestamp><Current dt:d…	Fullexp_AAB-38-1	60.007	Keyboard	1.0.0.322	1	Keyboard	-1990672324	Full	3.0.3.60	3.0.3.60	04/11/2019	11.04.2019 13:16:25	15:16:25	3.0.3.43	5		Keyboard	2	1	2								BlockProcVoice	ExpList	Keyboard	35							150	46						train_whistle.wav
Fullexp_AAB	38	1		<?xml version="1.0"?>\n<Clock xmlns:dt="urn:schemas-microsoft-com:datatypes"><Description dt:dt="string">E-Prime Primary Realtime Clock</Description><StartTime><Timestamp dt:dt="int">0</Timestamp><DateUtc dt:dt="string">2019-04-11T13:16:24Z</DateUtc></StartTime><FrequencyChanges><FrequencyChange><Frequency dt:dt="r8">2240905</Frequency><Timestamp dt:dt="r8">41830990331753</Timestamp><Current dt:d…	Fullexp_AAB-38-1	60.007	Keyboard	1.0.0.322	1	Keyboard	-1990672324	Full	3.0.3.60	3.0.3.60	04/11/2019	11.04.2019 13:16:25	15:16:25	3.0.3.43	5		Keyboard	2	1	2								BlockProcVoice	ExpList	Keyboard	36							150	28						knife_sharpening.wav
Fullexp_AAB	38	1		<?xml version="1.0"?>\n<Clock xmlns:dt="urn:schemas-microsoft-com:datatypes"><Description dt:dt="string">E-Prime Primary Realtime Clock</Description><StartTime><Timestamp dt:dt="int">0</Timestamp><DateUtc dt:dt="string">2019-04-11T13:16:24Z</DateUtc></StartTime><FrequencyChanges><FrequencyChange><Frequency dt:dt="r8">2240905</Frequency><Timestamp dt:dt="r8">41830990331753</Timestamp><Current dt:d…	Fullexp_AAB-38-1	60.007	Keyboard	1.0.0.322	1	Keyboard	-1990672324	Full	3.0.3.60	3.0.3.60	04/11/2019	11.04.2019 13:16:25	15:16:25	3.0.3.43	5		Keyboard	2	1	2								BlockProcVoice	ExpList	Keyboard	37							150	25						handblander.wav
Fullexp_AAB	38	1		<?xml version="1.0"?>\n<Clock xmlns:dt="urn:schemas-microsoft-com:datatypes"><Description dt:dt="string">E-Prime Primary Realtime Clock</Description><StartTime><Timestamp dt:dt="int">0</Timestamp><DateUtc dt:dt="string">2019-04-11T13:16:24Z</DateUtc></StartTime><FrequencyChanges><FrequencyChange><Frequency dt:dt="r8">2240905</Frequency><Timestamp dt:dt="r8">41830990331753</Timestamp><Current dt:d…	Fullexp_AAB-38-1	60.007	Keyboard	1.0.0.322	1	Keyboard	-1990672324	Full	3.0.3.60	3.0.3.60	04/11/2019	11.04.2019 13:16:25	15:16:25	3.0.3.43	5		Keyboard	2	1	2								BlockProcVoice	ExpList	Keyboard	38							150	1						ballcarpet.wav
Fullexp_AAB	38	1		<?xml version="1.0"?>\n<Clock xmlns:dt="urn:schemas-microsoft-com:datatypes"><Description dt:dt="string">E-Prime Primary Realtime Clock</Description><StartTime><Timestamp dt:dt="int">0</Timestamp><DateUtc dt:dt="string">2019-04-11T13:16:24Z</DateUtc></StartTime><FrequencyChanges><FrequencyChange><Frequency dt:dt="r8">2240905</Frequency><Timestamp dt:dt="r8">41830990331753</Timestamp><Current dt:d…	Fullexp_AAB-38-1	60.007	Keyboard	1.0.0.322	1	Keyboard	-1990672324	Full	3.0.3.60	3.0.3.60	04/11/2019	11.04.2019 13:16:25	15:16:25	3.0.3.43	5		Keyboard	2	1	2								BlockProcVoice	ExpList	Keyboard	39							150	15						coins.wav
Fullexp_AAB	38	1		<?xml version="1.0"?>\n<Clock xmlns:dt="urn:schemas-microsoft-com:datatypes"><Description dt:dt="string">E-Prime Primary Realtime Clock</Description><StartTime><Timestamp dt:dt="int">0</Timestamp><DateUtc dt:dt="string">2019-04-11T13:16:24Z</DateUtc></StartTime><FrequencyChanges><FrequencyChange><Frequency dt:dt="r8">2240905</Frequency><Timestamp dt:dt="r8">41830990331753</Timestamp><Current dt:d…	Fullexp_AAB-38-1	60.007	Keyboard	1.0.0.322	1	Keyboard	-1990672324	Full	3.0.3.60	3.0.3.60	04/11/2019	11.04.2019 13:16:25	15:16:25	3.0.3.43	5		Keyboard	2	1	2								BlockProcVoice	ExpList	Keyboard	40							150	14						coffee_grinder.wav
Fullexp_AAB	38	1		<?xml version="1.0"?>\n<Clock xmlns:dt="urn:schemas-microsoft-com:datatypes"><Description dt:dt="string">E-Prime Primary Realtime Clock</Description><StartTime><Timestamp dt:dt="int">0</Timestamp><DateUtc dt:dt="string">2019-04-11T13:16:24Z</DateUtc></StartTime><FrequencyChanges><FrequencyChange><Frequency dt:dt="r8">2240905</Frequency><Timestamp dt:dt="r8">41830990331753</Timestamp><Current dt:d…	Fullexp_AAB-38-1	60.007	Keyboard	1.0.0.322	1	Keyboard	-1990672324	Full	3.0.3.60	3.0.3.60	04/11/2019	11.04.2019 13:16:25	15:16:25	3.0.3.43	5		Keyboard	2	1	2								BlockProcVoice	ExpList	Keyboard	41							150	35						mouse_click.wav
Fullexp_AAB	38	1		<?xml version="1.0"?>\n<Clock xmlns:dt="urn:schemas-microsoft-com:datatypes"><Description dt:dt="string">E-Prime Primary Realtime Clock</Description><StartTime><Timestamp dt:dt="int">0</Timestamp><DateUtc dt:dt="string">2019-04-11T13:16:24Z</DateUtc></StartTime><FrequencyChanges><FrequencyChange><Frequency dt:dt="r8">2240905</Frequency><Timestamp dt:dt="r8">41830990331753</Timestamp><Current dt:d…	Fullexp_AAB-38-1	60.007	Keyboard	1.0.0.322	1	Keyboard	-1990672324	Full	3.0.3.60	3.0.3.60	04/11/2019	11.04.2019 13:16:25	15:16:25	3.0.3.43	5		Keyboard	2	1	2								BlockProcVoice	ExpList	Keyboard	42							150	23						glass_clashing.wav
Fullexp_AAB	38	1		<?xml version="1.0"?>\n<Clock xmlns:dt="urn:schemas-microsoft-com:datatypes"><Description dt:dt="string">E-Prime Primary Realtime Clock</Description><StartTime><Timestamp dt:dt="int">0</Timestamp><DateUtc dt:dt="string">2019-04-11T13:16:24Z</DateUtc></StartTime><FrequencyChanges><FrequencyChange><Frequency dt:dt="r8">2240905</Frequency><Timestamp dt:dt="r8">41830990331753</Timestamp><Current dt:d…	Fullexp_AAB-38-1	60.007	Keyboard	1.0.0.322	1	Keyboard	-1990672324	Full	3.0.3.60	3.0.3.60	04/11/2019	11.04.2019 13:16:25	15:16:25	3.0.3.43	5		Keyboard	2	1	2								BlockProcVoice	ExpList	Keyboard	43							150	27						keys.wav
Fullexp_AAB	38	1		<?xml version="1.0"?>\n<Clock xmlns:dt="urn:schemas-microsoft-com:datatypes"><Description dt:dt="string">E-Prime Primary Realtime Clock</Description><StartTime><Timestamp dt:dt="int">0</Timestamp><DateUtc dt:dt="string">2019-04-11T13:16:24Z</DateUtc></StartTime><FrequencyChanges><FrequencyChange><Frequency dt:dt="r8">2240905</Frequency><Timestamp dt:dt="r8">41830990331753</Timestamp><Current dt:d…	Fullexp_AAB-38-1	60.007	Keyboard	1.0.0.322	1	Keyboard	-1990672324	Full	3.0.3.60	3.0.3.60	04/11/2019	11.04.2019 13:16:25	15:16:25	3.0.3.43	5		Keyboard	2	1	2								BlockProcVoice	ExpList	Keyboard	44							150	33						lighting_a_match.wav
Fullexp_AAB	38	1		<?xml version="1.0"?>\n<Clock xmlns:dt="urn:schemas-microsoft-com:datatypes"><Description dt:dt="string">E-Prime Primary Realtime Clock</Description><StartTime><Timestamp dt:dt="int">0</Timestamp><DateUtc dt:dt="string">2019-04-11T13:16:24Z</DateUtc></StartTime><FrequencyChanges><FrequencyChange><Frequency dt:dt="r8">2240905</Frequency><Timestamp dt:dt="r8">41830990331753</Timestamp><Current dt:d…	Fullexp_AAB-38-1	60.007	Keyboard	1.0.0.322	1	Keyboard	-1990672324	Full	3.0.3.60	3.0.3.60	04/11/2019	11.04.2019 13:16:25	15:16:25	3.0.3.43	5		Keyboard	2	1	2								BlockProcVoice	ExpList	Keyboard	45							150	30						knocking_window.wav
Fullexp_AAB	38	1		<?xml version="1.0"?>\n<Clock xmlns:dt="urn:schemas-microsoft-com:datatypes"><Description dt:dt="string">E-Prime Primary Realtime Clock</Description><StartTime><Timestamp dt:dt="int">0</Timestamp><DateUtc dt:dt="string">2019-04-11T13:16:24Z</DateUtc></StartTime><FrequencyChanges><FrequencyChange><Frequency dt:dt="r8">2240905</Frequency><Timestamp dt:dt="r8">41830990331753</Timestamp><Current dt:d…	Fullexp_AAB-38-1	60.007	Keyboard	1.0.0.322	1	Keyboard	-1990672324	Full	3.0.3.60	3.0.3.60	04/11/2019	11.04.2019 13:16:25	15:16:25	3.0.3.43	5		Keyboard	2	1	2								BlockProcVoice	ExpList	Keyboard	46							150	45						toaster.wav
Fullexp_AAB	38	1		<?xml version="1.0"?>\n<Clock xmlns:dt="urn:schemas-microsoft-com:datatypes"><Description dt:dt="string">E-Prime Primary Realtime Clock</Description><StartTime><Timestamp dt:dt="int">0</Timestamp><DateUtc dt:dt="string">2019-04-11T13:16:24Z</DateUtc></StartTime><FrequencyChanges><FrequencyChange><Frequency dt:dt="r8">2240905</Frequency><Timestamp dt:dt="r8">41830990331753</Timestamp><Current dt:d…	Fullexp_AAB-38-1	60.007	Keyboard	1.0.0.322	1	Keyboard	-1990672324	Full	3.0.3.60	3.0.3.60	04/11/2019	11.04.2019 13:16:25	15:16:25	3.0.3.43	5		Keyboard	2	1	2								BlockProcVoice	ExpList	Keyboard	47							150	37						plates.wav
Fullexp_AAB	38	1		<?xml version="1.0"?>\n<Clock xmlns:dt="urn:schemas-microsoft-com:datatypes"><Description dt:dt="string">E-Prime Primary Realtime Clock</Description><StartTime><Timestamp dt:dt="int">0</Timestamp><DateUtc dt:dt="string">2019-04-11T13:16:24Z</DateUtc></StartTime><FrequencyChanges><FrequencyChange><Frequency dt:dt="r8">2240905</Frequency><Timestamp dt:dt="r8">41830990331753</Timestamp><Current dt:d…	Fullexp_AAB-38-1	60.007	Keyboard	1.0.0.322	1	Keyboard	-1990672324	Full	3.0.3.60	3.0.3.60	04/11/2019	11.04.2019 13:16:25	15:16:25	3.0.3.43	5		Keyboard	2	1	2								BlockProcVoice	ExpList	Keyboard	48							150	27						keys.wav
Fullexp_AAB	38	1		<?xml version="1.0"?>\n<Clock xmlns:dt="urn:schemas-microsoft-com:datatypes"><Description dt:dt="string">E-Prime Primary Realtime Clock</Description><StartTime><Timestamp dt:dt="int">0</Timestamp><DateUtc dt:dt="string">2019-04-11T13:16:24Z</DateUtc></StartTime><FrequencyChanges><FrequencyChange><Frequency dt:dt="r8">2240905</Frequency><Timestamp dt:dt="r8">41830990331753</Timestamp><Current dt:d…	Fullexp_AAB-38-1	60.007	Keyboard	1.0.0.322	1	Keyboard	-1990672324	Full	3.0.3.60	3.0.3.60	04/11/2019	11.04.2019 13:16:25	15:16:25	3.0.3.43	5		Keyboard	2	1	2								BlockProcVoice	ExpList	Keyboard	49							150	23						glass_clashing.wav
Fullexp_AAB	38	1		<?xml version="1.0"?>\n<Clock xmlns:dt="urn:schemas-microsoft-com:datatypes"><Description dt:dt="string">E-Prime Primary Realtime Clock</Description><StartTime><Timestamp dt:dt="int">0</Timestamp><DateUtc dt:dt="string">2019-04-11T13:16:24Z</DateUtc></StartTime><FrequencyChanges><FrequencyChange><Frequency dt:dt="r8">2240905</Frequency><Timestamp dt:dt="r8">41830990331753</Timestamp><Current dt:d…	Fullexp_AAB-38-1	60.007	Keyboard	1.0.0.322	1	Keyboard	-1990672324	Full	3.0.3.60	3.0.3.60	04/11/2019	11.04.2019 13:16:25	15:16:25	3.0.3.43	5		Keyboard	2	1	2								BlockProcVoice	ExpList	Keyboard	50							150	27						keys.wav
Fullexp_AAB	38	1		<?xml version="1.0"?>\n<Clock xmlns:dt="urn:schemas-microsoft-com:datatypes"><Description dt:dt="string">E-Prime Primary Realtime Clock</Description><StartTime><Timestamp dt:dt="int">0</Timestamp><DateUtc dt:dt="string">2019-04-11T13:16:24Z</DateUtc></StartTime><FrequencyChanges><FrequencyChange><Frequency dt:dt="r8">2240905</Frequency><Timestamp dt:dt="r8">41830990331753</Timestamp><Current dt:d…	Fullexp_AAB-38-1	60.007	Keyboard	1.0.0.322	1	Keyboard	-1990672324	Full	3.0.3.60	3.0.3.60	04/11/2019	11.04.2019 13:16:25	15:16:25	3.0.3.43	5		Keyboard	2	1	2								BlockProcVoice	ExpList	Keyboard	51							150	41						sandpaper.wav
Fullexp_AAB	38	1		<?xml version="1.0"?>\n<Clock xmlns:dt="urn:schemas-microsoft-com:datatypes"><Description dt:dt="string">E-Prime Primary Realtime Clock</Description><StartTime><Timestamp dt:dt="int">0</Timestamp><DateUtc dt:dt="string">2019-04-11T13:16:24Z</DateUtc></StartTime><FrequencyChanges><FrequencyChange><Frequency dt:dt="r8">2240905</Frequency><Timestamp dt:dt="r8">41830990331753</Timestamp><Current dt:d…	Fullexp_AAB-38-1	60.007	Keyboard	1.0.0.322	1	Keyboard	-1990672324	Full	3.0.3.60	3.0.3.60	04/11/2019	11.04.2019 13:16:25	15:16:25	3.0.3.43	5		Keyboard	2	1	2								BlockProcVoice	ExpList	Keyboard	52							150	3						ballkick.wav
Fullexp_AAB	38	1		<?xml version="1.0"?>\n<Clock xmlns:dt="urn:schemas-microsoft-com:datatypes"><Description dt:dt="string">E-Prime Primary Realtime Clock</Description><StartTime><Timestamp dt:dt="int">0</Timestamp><DateUtc dt:dt="string">2019-04-11T13:16:24Z</DateUtc></StartTime><FrequencyChanges><FrequencyChange><Frequency dt:dt="r8">2240905</Frequency><Timestamp dt:dt="r8">41830990331753</Timestamp><Current dt:d…	Fullexp_AAB-38-1	60.007	Keyboard	1.0.0.322	1	Keyboard	-1990672324	Full	3.0.3.60	3.0.3.60	04/11/2019	11.04.2019 13:16:25	15:16:25	3.0.3.43	5		Keyboard	2	1	2								BlockProcVoice	ExpList	Keyboard	53							150	21						fax_machine_ring.wav
Fullexp_AAB	38	1		<?xml version="1.0"?>\n<Clock xmlns:dt="urn:schemas-microsoft-com:datatypes"><Description dt:dt="string">E-Prime Primary Realtime Clock</Description><StartTime><Timestamp dt:dt="int">0</Timestamp><DateUtc dt:dt="string">2019-04-11T13:16:24Z</DateUtc></StartTime><FrequencyChanges><FrequencyChange><Frequency dt:dt="r8">2240905</Frequency><Timestamp dt:dt="r8">41830990331753</Timestamp><Current dt:d…	Fullexp_AAB-38-1	60.007	Keyboard	1.0.0.322	1	Keyboard	-1990672324	Full	3.0.3.60	3.0.3.60	04/11/2019	11.04.2019 13:16:25	15:16:25	3.0.3.43	5		Keyboard	2	1	2								BlockProcVoice	ExpList	Keyboard	54							150	18						digging_ice.wav
Fullexp_AAB	38	1		<?xml version="1.0"?>\n<Clock xmlns:dt="urn:schemas-microsoft-com:datatypes"><Description dt:dt="string">E-Prime Primary Realtime Clock</Description><StartTime><Timestamp dt:dt="int">0</Timestamp><DateUtc dt:dt="string">2019-04-11T13:16:24Z</DateUtc></StartTime><FrequencyChanges><FrequencyChange><Frequency dt:dt="r8">2240905</Frequency><Timestamp dt:dt="r8">41830990331753</Timestamp><Current dt:d…	Fullexp_AAB-38-1	60.007	Keyboard	1.0.0.322	1	Keyboard	-1990672324	Full	3.0.3.60	3.0.3.60	04/11/2019	11.04.2019 13:16:25	15:16:25	3.0.3.43	5		Keyboard	2	1	2								BlockProcVoice	ExpList	Keyboard	55							150	21						fax_machine_ring.wav
Fullexp_AAB	38	1		<?xml version="1.0"?>\n<Clock xmlns:dt="urn:schemas-microsoft-com:datatypes"><Description dt:dt="string">E-Prime Primary Realtime Clock</Description><StartTime><Timestamp dt:dt="int">0</Timestamp><DateUtc dt:dt="string">2019-04-11T13:16:24Z</DateUtc></StartTime><FrequencyChanges><FrequencyChange><Frequency dt:dt="r8">2240905</Frequency><Timestamp dt:dt="r8">41830990331753</Timestamp><Current dt:d…	Fullexp_AAB-38-1	60.007	Keyboard	1.0.0.322	1	Keyboard	-1990672324	Full	3.0.3.60	3.0.3.60	04/11/2019	11.04.2019 13:16:25	15:16:25	3.0.3.43	5		Keyboard	2	1	2								BlockProcVoice	ExpList	Keyboard	56							150	23						glass_clashing.wav
Fullexp_AAB	38	1		<?xml version="1.0"?>\n<Clock xmlns:dt="urn:schemas-microsoft-com:datatypes"><Description dt:dt="string">E-Prime Primary Realtime Clock</Description><StartTime><Timestamp dt:dt="int">0</Timestamp><DateUtc dt:dt="string">2019-04-11T13:16:24Z</DateUtc></StartTime><FrequencyChanges><FrequencyChange><Frequency dt:dt="r8">2240905</Frequency><Timestamp dt:dt="r8">41830990331753</Timestamp><Current dt:d…	Fullexp_AAB-38-1	60.007	Keyboard	1.0.0.322	1	Keyboard	-1990672324	Full	3.0.3.60	3.0.3.60	04/11/2019	11.04.2019 13:16:25	15:16:25	3.0.3.43	5		Keyboard	2	1	2								BlockProcVoice	ExpList	Keyboard	57							150	41						sandpaper.wav
Fullexp_AAB	38	1		<?xml version="1.0"?>\n<Clock xmlns:dt="urn:schemas-microsoft-com:datatypes"><Description dt:dt="string">E-Prime Primary Realtime Clock</Description><StartTime><Timestamp dt:dt="int">0</Timestamp><DateUtc dt:dt="string">2019-04-11T13:16:24Z</DateUtc></StartTime><FrequencyChanges><FrequencyChange><Frequency dt:dt="r8">2240905</Frequency><Timestamp dt:dt="r8">41830990331753</Timestamp><Current dt:d…	Fullexp_AAB-38-1	60.007	Keyboard	1.0.0.322	1	Keyboard	-1990672324	Full	3.0.3.60	3.0.3.60	04/11/2019	11.04.2019 13:16:25	15:16:25	3.0.3.43	5		Keyboard	2	1	2								BlockProcVoice	ExpList	Keyboard	58							150	25						handblander.wav
Fullexp_AAB	38	1		<?xml version="1.0"?>\n<Clock xmlns:dt="urn:schemas-microsoft-com:datatypes"><Description dt:dt="string">E-Prime Primary Realtime Clock</Description><StartTime><Timestamp dt:dt="int">0</Timestamp><DateUtc dt:dt="string">2019-04-11T13:16:24Z</DateUtc></StartTime><FrequencyChanges><FrequencyChange><Frequency dt:dt="r8">2240905</Frequency><Timestamp dt:dt="r8">41830990331753</Timestamp><Current dt:d…	Fullexp_AAB-38-1	60.007	Keyboard	1.0.0.322	1	Keyboard	-1990672324	Full	3.0.3.60	3.0.3.60	04/11/2019	11.04.2019 13:16:25	15:16:25	3.0.3.43	5		Keyboard	2	1	2								BlockProcVoice	ExpList	Keyboard	59							150	7						bike_bell_2.wav
Fullexp_AAB	38	1		<?xml version="1.0"?>\n<Clock xmlns:dt="urn:schemas-microsoft-com:datatypes"><Description dt:dt="string">E-Prime Primary Realtime Clock</Description><StartTime><Timestamp dt:dt="int">0</Timestamp><DateUtc dt:dt="string">2019-04-11T13:16:24Z</DateUtc></StartTime><FrequencyChanges><FrequencyChange><Frequency dt:dt="r8">2240905</Frequency><Timestamp dt:dt="r8">41830990331753</Timestamp><Current dt:d…	Fullexp_AAB-38-1	60.007	Keyboard	1.0.0.322	1	Keyboard	-1990672324	Full	3.0.3.60	3.0.3.60	04/11/2019	11.04.2019 13:16:25	15:16:25	3.0.3.43	5		Keyboard	2	1	2								BlockProcVoice	ExpList	Keyboard	60							150	46						train_whistle.wav
Fullexp_AAB	38	1		<?xml version="1.0"?>\n<Clock xmlns:dt="urn:schemas-microsoft-com:datatypes"><Description dt:dt="string">E-Prime Primary Realtime Clock</Description><StartTime><Timestamp dt:dt="int">0</Timestamp><DateUtc dt:dt="string">2019-04-11T13:16:24Z</DateUtc></StartTime><FrequencyChanges><FrequencyChange><Frequency dt:dt="r8">2240905</Frequency><Timestamp dt:dt="r8">41830990331753</Timestamp><Current dt:d…	Fullexp_AAB-38-1	60.007	Keyboard	1.0.0.322	1	Keyboard	-1990672324	Full	3.0.3.60	3.0.3.60	04/11/2019	11.04.2019 13:16:25	15:16:25	3.0.3.43	5		Keyboard	2	1	2								BlockProcVoice	ExpList	Keyboard	61							150	17						cokecan.wav
Fullexp_AAB	38	1		<?xml version="1.0"?>\n<Clock xmlns:dt="urn:schemas-microsoft-com:datatypes"><Description dt:dt="string">E-Prime Primary Realtime Clock</Description><StartTime><Timestamp dt:dt="int">0</Timestamp><DateUtc dt:dt="string">2019-04-11T13:16:24Z</DateUtc></StartTime><FrequencyChanges><FrequencyChange><Frequency dt:dt="r8">2240905</Frequency><Timestamp dt:dt="r8">41830990331753</Timestamp><Current dt:d…	Fullexp_AAB-38-1	60.007	Keyboard	1.0.0.322	1	Keyboard	-1990672324	Full	3.0.3.60	3.0.3.60	04/11/2019	11.04.2019 13:16:25	15:16:25	3.0.3.43	5		Keyboard	2	1	2								BlockProcVoice	ExpList	Keyboard	62							150	27						keys.wav
Fullexp_AAB	38	1		<?xml version="1.0"?>\n<Clock xmlns:dt="urn:schemas-microsoft-com:datatypes"><Description dt:dt="string">E-Prime Primary Realtime Clock</Description><StartTime><Timestamp dt:dt="int">0</Timestamp><DateUtc dt:dt="string">2019-04-11T13:16:24Z</DateUtc></StartTime><FrequencyChanges><FrequencyChange><Frequency dt:dt="r8">2240905</Frequency><Timestamp dt:dt="r8">41830990331753</Timestamp><Current dt:d…	Fullexp_AAB-38-1	60.007	Keyboard	1.0.0.322	1	Keyboard	-1990672324	Full	3.0.3.60	3.0.3.60	04/11/2019	11.04.2019 13:16:25	15:16:25	3.0.3.43	5		Keyboard	2	1	2								BlockProcVoice	ExpList	Keyboard	63							150	43						stapler.wav
Fullexp_AAB	38	1		<?xml version="1.0"?>\n<Clock xmlns:dt="urn:schemas-microsoft-com:datatypes"><Description dt:dt="string">E-Prime Primary Realtime Clock</Description><StartTime><Timestamp dt:dt="int">0</Timestamp><DateUtc dt:dt="string">2019-04-11T13:16:24Z</DateUtc></StartTime><FrequencyChanges><FrequencyChange><Frequency dt:dt="r8">2240905</Frequency><Timestamp dt:dt="r8">41830990331753</Timestamp><Current dt:d…	Fullexp_AAB-38-1	60.007	Keyboard	1.0.0.322	1	Keyboard	-1990672324	Full	3.0.3.60	3.0.3.60	04/11/2019	11.04.2019 13:16:25	15:16:25	3.0.3.43	5		Keyboard	2	1	2								BlockProcVoice	ExpList	Keyboard	64							150	9						car_door.wav
Fullexp_AAB	38	1		<?xml version="1.0"?>\n<Clock xmlns:dt="urn:schemas-microsoft-com:datatypes"><Description dt:dt="string">E-Prime Primary Realtime Clock</Description><StartTime><Timestamp dt:dt="int">0</Timestamp><DateUtc dt:dt="string">2019-04-11T13:16:24Z</DateUtc></StartTime><FrequencyChanges><FrequencyChange><Frequency dt:dt="r8">2240905</Frequency><Timestamp dt:dt="r8">41830990331753</Timestamp><Current dt:d…	Fullexp_AAB-38-1	60.007	Keyboard	1.0.0.322	1	Keyboard	-1990672324	Full	3.0.3.60	3.0.3.60	04/11/2019	11.04.2019 13:16:25	15:16:25	3.0.3.43	6		Keyboard	3	1	3				Keyboard				BlockProcOrgan	ExpList		1							150			48				zipper.wav
Fullexp_AAB	38	1		<?xml version="1.0"?>\n<Clock xmlns:dt="urn:schemas-microsoft-com:datatypes"><Description dt:dt="string">E-Prime Primary Realtime Clock</Description><StartTime><Timestamp dt:dt="int">0</Timestamp><DateUtc dt:dt="string">2019-04-11T13:16:24Z</DateUtc></StartTime><FrequencyChanges><FrequencyChange><Frequency dt:dt="r8">2240905</Frequency><Timestamp dt:dt="r8">41830990331753</Timestamp><Current dt:d…	Fullexp_AAB-38-1	60.007	Keyboard	1.0.0.322	1	Keyboard	-1990672324	Full	3.0.3.60	3.0.3.60	04/11/2019	11.04.2019 13:16:25	15:16:25	3.0.3.43	6		Keyboard	3	1	3				Keyboard				BlockProcOrgan	ExpList		2							150			10				cd_printer.wav
Fullexp_AAB	38	1		<?xml version="1.0"?>\n<Clock xmlns:dt="urn:schemas-microsoft-com:datatypes"><Description dt:dt="string">E-Prime Primary Realtime Clock</Description><StartTime><Timestamp dt:dt="int">0</Timestamp><DateUtc dt:dt="string">2019-04-11T13:16:24Z</DateUtc></StartTime><FrequencyChanges><FrequencyChange><Frequency dt:dt="r8">2240905</Frequency><Timestamp dt:dt="r8">41830990331753</Timestamp><Current dt:d…	Fullexp_AAB-38-1	60.007	Keyboard	1.0.0.322	1	Keyboard	-1990672324	Full	3.0.3.60	3.0.3.60	04/11/2019	11.04.2019 13:16:25	15:16:25	3.0.3.43	6		Keyboard	3	1	3				Keyboard				BlockProcOrgan	ExpList		3							150			9				car_door.wav
Fullexp_AAB	38	1		<?xml version="1.0"?>\n<Clock xmlns:dt="urn:schemas-microsoft-com:datatypes"><Description dt:dt="string">E-Prime Primary Realtime Clock</Description><StartTime><Timestamp dt:dt="int">0</Timestamp><DateUtc dt:dt="string">2019-04-11T13:16:24Z</DateUtc></StartTime><FrequencyChanges><FrequencyChange><Frequency dt:dt="r8">2240905</Frequency><Timestamp dt:dt="r8">41830990331753</Timestamp><Current dt:d…	Fullexp_AAB-38-1	60.007	Keyboard	1.0.0.322	1	Keyboard	-1990672324	Full	3.0.3.60	3.0.3.60	04/11/2019	11.04.2019 13:16:25	15:16:25	3.0.3.43	6		Keyboard	3	1	3				Keyboard				BlockProcOrgan	ExpList		4							150			19				doorbell.wav
Fullexp_AAB	38	1		<?xml version="1.0"?>\n<Clock xmlns:dt="urn:schemas-microsoft-com:datatypes"><Description dt:dt="string">E-Prime Primary Realtime Clock</Description><StartTime><Timestamp dt:dt="int">0</Timestamp><DateUtc dt:dt="string">2019-04-11T13:16:24Z</DateUtc></StartTime><FrequencyChanges><FrequencyChange><Frequency dt:dt="r8">2240905</Frequency><Timestamp dt:dt="r8">41830990331753</Timestamp><Current dt:d…	Fullexp_AAB-38-1	60.007	Keyboard	1.0.0.322	1	Keyboard	-1990672324	Full	3.0.3.60	3.0.3.60	04/11/2019	11.04.2019 13:16:25	15:16:25	3.0.3.43	6		Keyboard	3	1	3				Keyboard				BlockProcOrgan	ExpList		5							150			35				mouse_click.wav
Fullexp_AAB	38	1		<?xml version="1.0"?>\n<Clock xmlns:dt="urn:schemas-microsoft-com:datatypes"><Description dt:dt="string">E-Prime Primary Realtime Clock</Description><StartTime><Timestamp dt:dt="int">0</Timestamp><DateUtc dt:dt="string">2019-04-11T13:16:24Z</DateUtc></StartTime><FrequencyChanges><FrequencyChange><Frequency dt:dt="r8">2240905</Frequency><Timestamp dt:dt="r8">41830990331753</Timestamp><Current dt:d…	Fullexp_AAB-38-1	60.007	Keyboard	1.0.0.322	1	Keyboard	-1990672324	Full	3.0.3.60	3.0.3.60	04/11/2019	11.04.2019 13:16:25	15:16:25	3.0.3.43	6		Keyboard	3	1	3				Keyboard				BlockProcOrgan	ExpList		6							150			19				doorbell.wav
Fullexp_AAB	38	1		<?xml version="1.0"?>\n<Clock xmlns:dt="urn:schemas-microsoft-com:datatypes"><Description dt:dt="string">E-Prime Primary Realtime Clock</Description><StartTime><Timestamp dt:dt="int">0</Timestamp><DateUtc dt:dt="string">2019-04-11T13:16:24Z</DateUtc></StartTime><FrequencyChanges><FrequencyChange><Frequency dt:dt="r8">2240905</Frequency><Timestamp dt:dt="r8">41830990331753</Timestamp><Current dt:d…	Fullexp_AAB-38-1	60.007	Keyboard	1.0.0.322	1	Keyboard	-1990672324	Full	3.0.3.60	3.0.3.60	04/11/2019	11.04.2019 13:16:25	15:16:25	3.0.3.43	6		Keyboard	3	1	3				Keyboard				BlockProcOrgan	ExpList		7							150			36				paperturning.wav
Fullexp_AAB	38	1		<?xml version="1.0"?>\n<Clock xmlns:dt="urn:schemas-microsoft-com:datatypes"><Description dt:dt="string">E-Prime Primary Realtime Clock</Description><StartTime><Timestamp dt:dt="int">0</Timestamp><DateUtc dt:dt="string">2019-04-11T13:16:24Z</DateUtc></StartTime><FrequencyChanges><FrequencyChange><Frequency dt:dt="r8">2240905</Frequency><Timestamp dt:dt="r8">41830990331753</Timestamp><Current dt:d…	Fullexp_AAB-38-1	60.007	Keyboard	1.0.0.322	1	Keyboard	-1990672324	Full	3.0.3.60	3.0.3.60	04/11/2019	11.04.2019 13:16:25	15:16:25	3.0.3.43	6		Keyboard	3	1	3				Keyboard				BlockProcOrgan	ExpList		8							150			40				register.wav
Fullexp_AAB	38	1		<?xml version="1.0"?>\n<Clock xmlns:dt="urn:schemas-microsoft-com:datatypes"><Description dt:dt="string">E-Prime Primary Realtime Clock</Description><StartTime><Timestamp dt:dt="int">0</Timestamp><DateUtc dt:dt="string">2019-04-11T13:16:24Z</DateUtc></StartTime><FrequencyChanges><FrequencyChange><Frequency dt:dt="r8">2240905</Frequency><Timestamp dt:dt="r8">41830990331753</Timestamp><Current dt:d…	Fullexp_AAB-38-1	60.007	Keyboard	1.0.0.322	1	Keyboard	-1990672324	Full	3.0.3.60	3.0.3.60	04/11/2019	11.04.2019 13:16:25	15:16:25	3.0.3.43	6		Keyboard	3	1	3				Keyboard				BlockProcOrgan	ExpList		9							150			25				handblander.wav
Fullexp_AAB	38	1		<?xml version="1.0"?>\n<Clock xmlns:dt="urn:schemas-microsoft-com:datatypes"><Description dt:dt="string">E-Prime Primary Realtime Clock</Description><StartTime><Timestamp dt:dt="int">0</Timestamp><DateUtc dt:dt="string">2019-04-11T13:16:24Z</DateUtc></StartTime><FrequencyChanges><FrequencyChange><Frequency dt:dt="r8">2240905</Frequency><Timestamp dt:dt="r8">41830990331753</Timestamp><Current dt:d…	Fullexp_AAB-38-1	60.007	Keyboard	1.0.0.322	1	Keyboard	-1990672324	Full	3.0.3.60	3.0.3.60	04/11/2019	11.04.2019 13:16:25	15:16:25	3.0.3.43	6		Keyboard	3	1	3				Keyboard				BlockProcOrgan	ExpList		10							150			34				motorbike.wav
Fullexp_AAB	38	1		<?xml version="1.0"?>\n<Clock xmlns:dt="urn:schemas-microsoft-com:datatypes"><Description dt:dt="string">E-Prime Primary Realtime Clock</Description><StartTime><Timestamp dt:dt="int">0</Timestamp><DateUtc dt:dt="string">2019-04-11T13:16:24Z</DateUtc></StartTime><FrequencyChanges><FrequencyChange><Frequency dt:dt="r8">2240905</Frequency><Timestamp dt:dt="r8">41830990331753</Timestamp><Current dt:d…	Fullexp_AAB-38-1	60.007	Keyboard	1.0.0.322	1	Keyboard	-1990672324	Full	3.0.3.60	3.0.3.60	04/11/2019	11.04.2019 13:16:25	15:16:25	3.0.3.43	6		Keyboard	3	1	3				Keyboard				BlockProcOrgan	ExpList		11							150			8				camera_click.wav
Fullexp_AAB	38	1		<?xml version="1.0"?>\n<Clock xmlns:dt="urn:schemas-microsoft-com:datatypes"><Description dt:dt="string">E-Prime Primary Realtime Clock</Description><StartTime><Timestamp dt:dt="int">0</Timestamp><DateUtc dt:dt="string">2019-04-11T13:16:24Z</DateUtc></StartTime><FrequencyChanges><FrequencyChange><Frequency dt:dt="r8">2240905</Frequency><Timestamp dt:dt="r8">41830990331753</Timestamp><Current dt:d…	Fullexp_AAB-38-1	60.007	Keyboard	1.0.0.322	1	Keyboard	-1990672324	Full	3.0.3.60	3.0.3.60	04/11/2019	11.04.2019 13:16:25	15:16:25	3.0.3.43	6		Keyboard	3	1	3				Keyboard				BlockProcOrgan	ExpList		12							150			3				ballkick.wav
Fullexp_AAB	38	1		<?xml version="1.0"?>\n<Clock xmlns:dt="urn:schemas-microsoft-com:datatypes"><Description dt:dt="string">E-Prime Primary Realtime Clock</Description><StartTime><Timestamp dt:dt="int">0</Timestamp><DateUtc dt:dt="string">2019-04-11T13:16:24Z</DateUtc></StartTime><FrequencyChanges><FrequencyChange><Frequency dt:dt="r8">2240905</Frequency><Timestamp dt:dt="r8">41830990331753</Timestamp><Current dt:d…	Fullexp_AAB-38-1	60.007	Keyboard	1.0.0.322	1	Keyboard	-1990672324	Full	3.0.3.60	3.0.3.60	04/11/2019	11.04.2019 13:16:25	15:16:25	3.0.3.43	6		Keyboard	3	1	3				Keyboard				BlockProcOrgan	ExpList		13							150			7				bike_bell_2.wav
Fullexp_AAB	38	1		<?xml version="1.0"?>\n<Clock xmlns:dt="urn:schemas-microsoft-com:datatypes"><Description dt:dt="string">E-Prime Primary Realtime Clock</Description><StartTime><Timestamp dt:dt="int">0</Timestamp><DateUtc dt:dt="string">2019-04-11T13:16:24Z</DateUtc></StartTime><FrequencyChanges><FrequencyChange><Frequency dt:dt="r8">2240905</Frequency><Timestamp dt:dt="r8">41830990331753</Timestamp><Current dt:d…	Fullexp_AAB-38-1	60.007	Keyboard	1.0.0.322	1	Keyboard	-1990672324	Full	3.0.3.60	3.0.3.60	04/11/2019	11.04.2019 13:16:25	15:16:25	3.0.3.43	6		Keyboard	3	1	3				Keyboard				BlockProcOrgan	ExpList		14							150			39				pouring_water.wav
Fullexp_AAB	38	1		<?xml version="1.0"?>\n<Clock xmlns:dt="urn:schemas-microsoft-com:datatypes"><Description dt:dt="string">E-Prime Primary Realtime Clock</Description><StartTime><Timestamp dt:dt="int">0</Timestamp><DateUtc dt:dt="string">2019-04-11T13:16:24Z</DateUtc></StartTime><FrequencyChanges><FrequencyChange><Frequency dt:dt="r8">2240905</Frequency><Timestamp dt:dt="r8">41830990331753</Timestamp><Current dt:d…	Fullexp_AAB-38-1	60.007	Keyboard	1.0.0.322	1	Keyboard	-1990672324	Full	3.0.3.60	3.0.3.60	04/11/2019	11.04.2019 13:16:25	15:16:25	3.0.3.43	6		Keyboard	3	1	3				Keyboard				BlockProcOrgan	ExpList		15							150			35				mouse_click.wav
Fullexp_AAB	38	1		<?xml version="1.0"?>\n<Clock xmlns:dt="urn:schemas-microsoft-com:datatypes"><Description dt:dt="string">E-Prime Primary Realtime Clock</Description><StartTime><Timestamp dt:dt="int">0</Timestamp><DateUtc dt:dt="string">2019-04-11T13:16:24Z</DateUtc></StartTime><FrequencyChanges><FrequencyChange><Frequency dt:dt="r8">2240905</Frequency><Timestamp dt:dt="r8">41830990331753</Timestamp><Current dt:d…	Fullexp_AAB-38-1	60.007	Keyboard	1.0.0.322	1	Keyboard	-1990672324	Full	3.0.3.60	3.0.3.60	04/11/2019	11.04.2019 13:16:25	15:16:25	3.0.3.43	6		Keyboard	3	1	3				Keyboard				BlockProcOrgan	ExpList		16							150			22				glass.wav
Fullexp_AAB	38	1		<?xml version="1.0"?>\n<Clock xmlns:dt="urn:schemas-microsoft-com:datatypes"><Description dt:dt="string">E-Prime Primary Realtime Clock</Description><StartTime><Timestamp dt:dt="int">0</Timestamp><DateUtc dt:dt="string">2019-04-11T13:16:24Z</DateUtc></StartTime><FrequencyChanges><FrequencyChange><Frequency dt:dt="r8">2240905</Frequency><Timestamp dt:dt="r8">41830990331753</Timestamp><Current dt:d…	Fullexp_AAB-38-1	60.007	Keyboard	1.0.0.322	1	Keyboard	-1990672324	Full	3.0.3.60	3.0.3.60	04/11/2019	11.04.2019 13:16:25	15:16:25	3.0.3.43	6		Keyboard	3	1	3				Keyboard				BlockProcOrgan	ExpList		17							150			20				drill.wav
Fullexp_AAB	38	1		<?xml version="1.0"?>\n<Clock xmlns:dt="urn:schemas-microsoft-com:datatypes"><Description dt:dt="string">E-Prime Primary Realtime Clock</Description><StartTime><Timestamp dt:dt="int">0</Timestamp><DateUtc dt:dt="string">2019-04-11T13:16:24Z</DateUtc></StartTime><FrequencyChanges><FrequencyChange><Frequency dt:dt="r8">2240905</Frequency><Timestamp dt:dt="r8">41830990331753</Timestamp><Current dt:d…	Fullexp_AAB-38-1	60.007	Keyboard	1.0.0.322	1	Keyboard	-1990672324	Full	3.0.3.60	3.0.3.60	04/11/2019	11.04.2019 13:16:25	15:16:25	3.0.3.43	6		Keyboard	3	1	3				Keyboard				BlockProcOrgan	ExpList		18							150			19				doorbell.wav
Fullexp_AAB	38	1		<?xml version="1.0"?>\n<Clock xmlns:dt="urn:schemas-microsoft-com:datatypes"><Description dt:dt="string">E-Prime Primary Realtime Clock</Description><StartTime><Timestamp dt:dt="int">0</Timestamp><DateUtc dt:dt="string">2019-04-11T13:16:24Z</DateUtc></StartTime><FrequencyChanges><FrequencyChange><Frequency dt:dt="r8">2240905</Frequency><Timestamp dt:dt="r8">41830990331753</Timestamp><Current dt:d…	Fullexp_AAB-38-1	60.007	Keyboard	1.0.0.322	1	Keyboard	-1990672324	Full	3.0.3.60	3.0.3.60	04/11/2019	11.04.2019 13:16:25	15:16:25	3.0.3.43	6		Keyboard	3	1	3				Keyboard				BlockProcOrgan	ExpList		19							150			46				train_whistle.wav
Fullexp_AAB	38	1		<?xml version="1.0"?>\n<Clock xmlns:dt="urn:schemas-microsoft-com:datatypes"><Description dt:dt="string">E-Prime Primary Realtime Clock</Description><StartTime><Timestamp dt:dt="int">0</Timestamp><DateUtc dt:dt="string">2019-04-11T13:16:24Z</DateUtc></StartTime><FrequencyChanges><FrequencyChange><Frequency dt:dt="r8">2240905</Frequency><Timestamp dt:dt="r8">41830990331753</Timestamp><Current dt:d…	Fullexp_AAB-38-1	60.007	Keyboard	1.0.0.322	1	Keyboard	-1990672324	Full	3.0.3.60	3.0.3.60	04/11/2019	11.04.2019 13:16:25	15:16:25	3.0.3.43	6		Keyboard	3	1	3				Keyboard				BlockProcOrgan	ExpList		20							150			1				ballcarpet.wav
Fullexp_AAB	38	1		<?xml version="1.0"?>\n<Clock xmlns:dt="urn:schemas-microsoft-com:datatypes"><Description dt:dt="string">E-Prime Primary Realtime Clock</Description><StartTime><Timestamp dt:dt="int">0</Timestamp><DateUtc dt:dt="string">2019-04-11T13:16:24Z</DateUtc></StartTime><FrequencyChanges><FrequencyChange><Frequency dt:dt="r8">2240905</Frequency><Timestamp dt:dt="r8">41830990331753</Timestamp><Current dt:d…	Fullexp_AAB-38-1	60.007	Keyboard	1.0.0.322	1	Keyboard	-1990672324	Full	3.0.3.60	3.0.3.60	04/11/2019	11.04.2019 13:16:25	15:16:25	3.0.3.43	6		Keyboard	3	1	3				Keyboard				BlockProcOrgan	ExpList		21							150			45				toaster.wav
Fullexp_AAB	38	1		<?xml version="1.0"?>\n<Clock xmlns:dt="urn:schemas-microsoft-com:datatypes"><Description dt:dt="string">E-Prime Primary Realtime Clock</Description><StartTime><Timestamp dt:dt="int">0</Timestamp><DateUtc dt:dt="string">2019-04-11T13:16:24Z</DateUtc></StartTime><FrequencyChanges><FrequencyChange><Frequency dt:dt="r8">2240905</Frequency><Timestamp dt:dt="r8">41830990331753</Timestamp><Current dt:d…	Fullexp_AAB-38-1	60.007	Keyboard	1.0.0.322	1	Keyboard	-1990672324	Full	3.0.3.60	3.0.3.60	04/11/2019	11.04.2019 13:16:25	15:16:25	3.0.3.43	6		Keyboard	3	1	3				Keyboard				BlockProcOrgan	ExpList		22							150			24				hammering_nail.wav
Fullexp_AAB	38	1		<?xml version="1.0"?>\n<Clock xmlns:dt="urn:schemas-microsoft-com:datatypes"><Description dt:dt="string">E-Prime Primary Realtime Clock</Description><StartTime><Timestamp dt:dt="int">0</Timestamp><DateUtc dt:dt="string">2019-04-11T13:16:24Z</DateUtc></StartTime><FrequencyChanges><FrequencyChange><Frequency dt:dt="r8">2240905</Frequency><Timestamp dt:dt="r8">41830990331753</Timestamp><Current dt:d…	Fullexp_AAB-38-1	60.007	Keyboard	1.0.0.322	1	Keyboard	-1990672324	Full	3.0.3.60	3.0.3.60	04/11/2019	11.04.2019 13:16:25	15:16:25	3.0.3.43	6		Keyboard	3	1	3				Keyboard				BlockProcOrgan	ExpList		23							150			37				plates.wav
Fullexp_AAB	38	1		<?xml version="1.0"?>\n<Clock xmlns:dt="urn:schemas-microsoft-com:datatypes"><Description dt:dt="string">E-Prime Primary Realtime Clock</Description><StartTime><Timestamp dt:dt="int">0</Timestamp><DateUtc dt:dt="string">2019-04-11T13:16:24Z</DateUtc></StartTime><FrequencyChanges><FrequencyChange><Frequency dt:dt="r8">2240905</Frequency><Timestamp dt:dt="r8">41830990331753</Timestamp><Current dt:d…	Fullexp_AAB-38-1	60.007	Keyboard	1.0.0.322	1	Keyboard	-1990672324	Full	3.0.3.60	3.0.3.60	04/11/2019	11.04.2019 13:16:25	15:16:25	3.0.3.43	6		Keyboard	3	1	3				Keyboard				BlockProcOrgan	ExpList		24							150			30				knocking_window.wav
Fullexp_AAB	38	1		<?xml version="1.0"?>\n<Clock xmlns:dt="urn:schemas-microsoft-com:datatypes"><Description dt:dt="string">E-Prime Primary Realtime Clock</Description><StartTime><Timestamp dt:dt="int">0</Timestamp><DateUtc dt:dt="string">2019-04-11T13:16:24Z</DateUtc></StartTime><FrequencyChanges><FrequencyChange><Frequency dt:dt="r8">2240905</Frequency><Timestamp dt:dt="r8">41830990331753</Timestamp><Current dt:d…	Fullexp_AAB-38-1	60.007	Keyboard	1.0.0.322	1	Keyboard	-1990672324	Full	3.0.3.60	3.0.3.60	04/11/2019	11.04.2019 13:16:25	15:16:25	3.0.3.43	6		Keyboard	3	1	3				Keyboard				BlockProcOrgan	ExpList		25							150			8				camera_click.wav
Fullexp_AAB	38	1		<?xml version="1.0"?>\n<Clock xmlns:dt="urn:schemas-microsoft-com:datatypes"><Description dt:dt="string">E-Prime Primary Realtime Clock</Description><StartTime><Timestamp dt:dt="int">0</Timestamp><DateUtc dt:dt="string">2019-04-11T13:16:24Z</DateUtc></StartTime><FrequencyChanges><FrequencyChange><Frequency dt:dt="r8">2240905</Frequency><Timestamp dt:dt="r8">41830990331753</Timestamp><Current dt:d…	Fullexp_AAB-38-1	60.007	Keyboard	1.0.0.322	1	Keyboard	-1990672324	Full	3.0.3.60	3.0.3.60	04/11/2019	11.04.2019 13:16:25	15:16:25	3.0.3.43	6		Keyboard	3	1	3				Keyboard				BlockProcOrgan	ExpList		26							150			34				motorbike.wav
Fullexp_AAB	38	1		<?xml version="1.0"?>\n<Clock xmlns:dt="urn:schemas-microsoft-com:datatypes"><Description dt:dt="string">E-Prime Primary Realtime Clock</Description><StartTime><Timestamp dt:dt="int">0</Timestamp><DateUtc dt:dt="string">2019-04-11T13:16:24Z</DateUtc></StartTime><FrequencyChanges><FrequencyChange><Frequency dt:dt="r8">2240905</Frequency><Timestamp dt:dt="r8">41830990331753</Timestamp><Current dt:d…	Fullexp_AAB-38-1	60.007	Keyboard	1.0.0.322	1	Keyboard	-1990672324	Full	3.0.3.60	3.0.3.60	04/11/2019	11.04.2019 13:16:25	15:16:25	3.0.3.43	6		Keyboard	3	1	3				Keyboard				BlockProcOrgan	ExpList		27							150			9				car_door.wav
Fullexp_AAB	38	1		<?xml version="1.0"?>\n<Clock xmlns:dt="urn:schemas-microsoft-com:datatypes"><Description dt:dt="string">E-Prime Primary Realtime Clock</Description><StartTime><Timestamp dt:dt="int">0</Timestamp><DateUtc dt:dt="string">2019-04-11T13:16:24Z</DateUtc></StartTime><FrequencyChanges><FrequencyChange><Frequency dt:dt="r8">2240905</Frequency><Timestamp dt:dt="r8">41830990331753</Timestamp><Current dt:d…	Fullexp_AAB-38-1	60.007	Keyboard	1.0.0.322	1	Keyboard	-1990672324	Full	3.0.3.60	3.0.3.60	04/11/2019	11.04.2019 13:16:25	15:16:25	3.0.3.43	6		Keyboard	3	1	3				Keyboard				BlockProcOrgan	ExpList		28							150			13				clown_honk.wav
Fullexp_AAB	38	1		<?xml version="1.0"?>\n<Clock xmlns:dt="urn:schemas-microsoft-com:datatypes"><Description dt:dt="string">E-Prime Primary Realtime Clock</Description><StartTime><Timestamp dt:dt="int">0</Timestamp><DateUtc dt:dt="string">2019-04-11T13:16:24Z</DateUtc></StartTime><FrequencyChanges><FrequencyChange><Frequency dt:dt="r8">2240905</Frequency><Timestamp dt:dt="r8">41830990331753</Timestamp><Current dt:d…	Fullexp_AAB-38-1	60.007	Keyboard	1.0.0.322	1	Keyboard	-1990672324	Full	3.0.3.60	3.0.3.60	04/11/2019	11.04.2019 13:16:25	15:16:25	3.0.3.43	6		Keyboard	3	1	3				Keyboard				BlockProcOrgan	ExpList		29							150			32				lighter.wav
Fullexp_AAB	38	1		<?xml version="1.0"?>\n<Clock xmlns:dt="urn:schemas-microsoft-com:datatypes"><Description dt:dt="string">E-Prime Primary Realtime Clock</Description><StartTime><Timestamp dt:dt="int">0</Timestamp><DateUtc dt:dt="string">2019-04-11T13:16:24Z</DateUtc></StartTime><FrequencyChanges><FrequencyChange><Frequency dt:dt="r8">2240905</Frequency><Timestamp dt:dt="r8">41830990331753</Timestamp><Current dt:d…	Fullexp_AAB-38-1	60.007	Keyboard	1.0.0.322	1	Keyboard	-1990672324	Full	3.0.3.60	3.0.3.60	04/11/2019	11.04.2019 13:16:25	15:16:25	3.0.3.43	6		Keyboard	3	1	3				Keyboard				BlockProcOrgan	ExpList		30							150			20				drill.wav
Fullexp_AAB	38	1		<?xml version="1.0"?>\n<Clock xmlns:dt="urn:schemas-microsoft-com:datatypes"><Description dt:dt="string">E-Prime Primary Realtime Clock</Description><StartTime><Timestamp dt:dt="int">0</Timestamp><DateUtc dt:dt="string">2019-04-11T13:16:24Z</DateUtc></StartTime><FrequencyChanges><FrequencyChange><Frequency dt:dt="r8">2240905</Frequency><Timestamp dt:dt="r8">41830990331753</Timestamp><Current dt:d…	Fullexp_AAB-38-1	60.007	Keyboard	1.0.0.322	1	Keyboard	-1990672324	Full	3.0.3.60	3.0.3.60	04/11/2019	11.04.2019 13:16:25	15:16:25	3.0.3.43	6		Keyboard	3	1	3				Keyboard				BlockProcOrgan	ExpList		31							150			32				lighter.wav
Fullexp_AAB	38	1		<?xml version="1.0"?>\n<Clock xmlns:dt="urn:schemas-microsoft-com:datatypes"><Description dt:dt="string">E-Prime Primary Realtime Clock</Description><StartTime><Timestamp dt:dt="int">0</Timestamp><DateUtc dt:dt="string">2019-04-11T13:16:24Z</DateUtc></StartTime><FrequencyChanges><FrequencyChange><Frequency dt:dt="r8">2240905</Frequency><Timestamp dt:dt="r8">41830990331753</Timestamp><Current dt:d…	Fullexp_AAB-38-1	60.007	Keyboard	1.0.0.322	1	Keyboard	-1990672324	Full	3.0.3.60	3.0.3.60	04/11/2019	11.04.2019 13:16:25	15:16:25	3.0.3.43	6		Keyboard	3	1	3				Keyboard				BlockProcOrgan	ExpList		32							150			44				telephone.wav
Fullexp_AAB	38	1		<?xml version="1.0"?>\n<Clock xmlns:dt="urn:schemas-microsoft-com:datatypes"><Description dt:dt="string">E-Prime Primary Realtime Clock</Description><StartTime><Timestamp dt:dt="int">0</Timestamp><DateUtc dt:dt="string">2019-04-11T13:16:24Z</DateUtc></StartTime><FrequencyChanges><FrequencyChange><Frequency dt:dt="r8">2240905</Frequency><Timestamp dt:dt="r8">41830990331753</Timestamp><Current dt:d…	Fullexp_AAB-38-1	60.007	Keyboard	1.0.0.322	1	Keyboard	-1990672324	Full	3.0.3.60	3.0.3.60	04/11/2019	11.04.2019 13:16:25	15:16:25	3.0.3.43	6		Keyboard	3	1	3				Keyboard				BlockProcOrgan	ExpList		33							150			33				lighting_a_match.wav
Fullexp_AAB	38	1		<?xml version="1.0"?>\n<Clock xmlns:dt="urn:schemas-microsoft-com:datatypes"><Description dt:dt="string">E-Prime Primary Realtime Clock</Description><StartTime><Timestamp dt:dt="int">0</Timestamp><DateUtc dt:dt="string">2019-04-11T13:16:24Z</DateUtc></StartTime><FrequencyChanges><FrequencyChange><Frequency dt:dt="r8">2240905</Frequency><Timestamp dt:dt="r8">41830990331753</Timestamp><Current dt:d…	Fullexp_AAB-38-1	60.007	Keyboard	1.0.0.322	1	Keyboard	-1990672324	Full	3.0.3.60	3.0.3.60	04/11/2019	11.04.2019 13:16:25	15:16:25	3.0.3.43	6		Keyboard	3	1	3				Keyboard				BlockProcOrgan	ExpList		34							150			9				car_door.wav
Fullexp_AAB	38	1		<?xml version="1.0"?>\n<Clock xmlns:dt="urn:schemas-microsoft-com:datatypes"><Description dt:dt="string">E-Prime Primary Realtime Clock</Description><StartTime><Timestamp dt:dt="int">0</Timestamp><DateUtc dt:dt="string">2019-04-11T13:16:24Z</DateUtc></StartTime><FrequencyChanges><FrequencyChange><Frequency dt:dt="r8">2240905</Frequency><Timestamp dt:dt="r8">41830990331753</Timestamp><Current dt:d…	Fullexp_AAB-38-1	60.007	Keyboard	1.0.0.322	1	Keyboard	-1990672324	Full	3.0.3.60	3.0.3.60	04/11/2019	11.04.2019 13:16:25	15:16:25	3.0.3.43	6		Keyboard	3	1	3				Keyboard				BlockProcOrgan	ExpList		35							150			39				pouring_water.wav
Fullexp_AAB	38	1		<?xml version="1.0"?>\n<Clock xmlns:dt="urn:schemas-microsoft-com:datatypes"><Description dt:dt="string">E-Prime Primary Realtime Clock</Description><StartTime><Timestamp dt:dt="int">0</Timestamp><DateUtc dt:dt="string">2019-04-11T13:16:24Z</DateUtc></StartTime><FrequencyChanges><FrequencyChange><Frequency dt:dt="r8">2240905</Frequency><Timestamp dt:dt="r8">41830990331753</Timestamp><Current dt:d…	Fullexp_AAB-38-1	60.007	Keyboard	1.0.0.322	1	Keyboard	-1990672324	Full	3.0.3.60	3.0.3.60	04/11/2019	11.04.2019 13:16:25	15:16:25	3.0.3.43	6		Keyboard	3	1	3				Keyboard				BlockProcOrgan	ExpList		36							150			42				scissors.wav
Fullexp_AAB	38	1		<?xml version="1.0"?>\n<Clock xmlns:dt="urn:schemas-microsoft-com:datatypes"><Description dt:dt="string">E-Prime Primary Realtime Clock</Description><StartTime><Timestamp dt:dt="int">0</Timestamp><DateUtc dt:dt="string">2019-04-11T13:16:24Z</DateUtc></StartTime><FrequencyChanges><FrequencyChange><Frequency dt:dt="r8">2240905</Frequency><Timestamp dt:dt="r8">41830990331753</Timestamp><Current dt:d…	Fullexp_AAB-38-1	60.007	Keyboard	1.0.0.322	1	Keyboard	-1990672324	Full	3.0.3.60	3.0.3.60	04/11/2019	11.04.2019 13:16:25	15:16:25	3.0.3.43	6		Keyboard	3	1	3				Keyboard				BlockProcOrgan	ExpList		37							150			12				clock_ticking.wav
Fullexp_AAB	38	1		<?xml version="1.0"?>\n<Clock xmlns:dt="urn:schemas-microsoft-com:datatypes"><Description dt:dt="string">E-Prime Primary Realtime Clock</Description><StartTime><Timestamp dt:dt="int">0</Timestamp><DateUtc dt:dt="string">2019-04-11T13:16:24Z</DateUtc></StartTime><FrequencyChanges><FrequencyChange><Frequency dt:dt="r8">2240905</Frequency><Timestamp dt:dt="r8">41830990331753</Timestamp><Current dt:d…	Fullexp_AAB-38-1	60.007	Keyboard	1.0.0.322	1	Keyboard	-1990672324	Full	3.0.3.60	3.0.3.60	04/11/2019	11.04.2019 13:16:25	15:16:25	3.0.3.43	6		Keyboard	3	1	3				Keyboard				BlockProcOrgan	ExpList		38							150			38				pool_balls.wav
Fullexp_AAB	38	1		<?xml version="1.0"?>\n<Clock xmlns:dt="urn:schemas-microsoft-com:datatypes"><Description dt:dt="string">E-Prime Primary Realtime Clock</Description><StartTime><Timestamp dt:dt="int">0</Timestamp><DateUtc dt:dt="string">2019-04-11T13:16:24Z</DateUtc></StartTime><FrequencyChanges><FrequencyChange><Frequency dt:dt="r8">2240905</Frequency><Timestamp dt:dt="r8">41830990331753</Timestamp><Current dt:d…	Fullexp_AAB-38-1	60.007	Keyboard	1.0.0.322	1	Keyboard	-1990672324	Full	3.0.3.60	3.0.3.60	04/11/2019	11.04.2019 13:16:25	15:16:25	3.0.3.43	6		Keyboard	3	1	3				Keyboard				BlockProcOrgan	ExpList		39							150			1				ballcarpet.wav
Fullexp_AAB	38	1		<?xml version="1.0"?>\n<Clock xmlns:dt="urn:schemas-microsoft-com:datatypes"><Description dt:dt="string">E-Prime Primary Realtime Clock</Description><StartTime><Timestamp dt:dt="int">0</Timestamp><DateUtc dt:dt="string">2019-04-11T13:16:24Z</DateUtc></StartTime><FrequencyChanges><FrequencyChange><Frequency dt:dt="r8">2240905</Frequency><Timestamp dt:dt="r8">41830990331753</Timestamp><Current dt:d…	Fullexp_AAB-38-1	60.007	Keyboard	1.0.0.322	1	Keyboard	-1990672324	Full	3.0.3.60	3.0.3.60	04/11/2019	11.04.2019 13:16:25	15:16:25	3.0.3.43	6		Keyboard	3	1	3				Keyboard				BlockProcOrgan	ExpList		40							150			1				ballcarpet.wav
Fullexp_AAB	38	1		<?xml version="1.0"?>\n<Clock xmlns:dt="urn:schemas-microsoft-com:datatypes"><Description dt:dt="string">E-Prime Primary Realtime Clock</Description><StartTime><Timestamp dt:dt="int">0</Timestamp><DateUtc dt:dt="string">2019-04-11T13:16:24Z</DateUtc></StartTime><FrequencyChanges><FrequencyChange><Frequency dt:dt="r8">2240905</Frequency><Timestamp dt:dt="r8">41830990331753</Timestamp><Current dt:d…	Fullexp_AAB-38-1	60.007	Keyboard	1.0.0.322	1	Keyboard	-1990672324	Full	3.0.3.60	3.0.3.60	04/11/2019	11.04.2019 13:16:25	15:16:25	3.0.3.43	6		Keyboard	3	1	3				Keyboard				BlockProcOrgan	ExpList		41							150			25				handblander.wav
Fullexp_AAB	38	1		<?xml version="1.0"?>\n<Clock xmlns:dt="urn:schemas-microsoft-com:datatypes"><Description dt:dt="string">E-Prime Primary Realtime Clock</Description><StartTime><Timestamp dt:dt="int">0</Timestamp><DateUtc dt:dt="string">2019-04-11T13:16:24Z</DateUtc></StartTime><FrequencyChanges><FrequencyChange><Frequency dt:dt="r8">2240905</Frequency><Timestamp dt:dt="r8">41830990331753</Timestamp><Current dt:d…	Fullexp_AAB-38-1	60.007	Keyboard	1.0.0.322	1	Keyboard	-1990672324	Full	3.0.3.60	3.0.3.60	04/11/2019	11.04.2019 13:16:25	15:16:25	3.0.3.43	6		Keyboard	3	1	3				Keyboard				BlockProcOrgan	ExpList		42							150			2				ballhit.wav
Fullexp_AAB	38	1		<?xml version="1.0"?>\n<Clock xmlns:dt="urn:schemas-microsoft-com:datatypes"><Description dt:dt="string">E-Prime Primary Realtime Clock</Description><StartTime><Timestamp dt:dt="int">0</Timestamp><DateUtc dt:dt="string">2019-04-11T13:16:24Z</DateUtc></StartTime><FrequencyChanges><FrequencyChange><Frequency dt:dt="r8">2240905</Frequency><Timestamp dt:dt="r8">41830990331753</Timestamp><Current dt:d…	Fullexp_AAB-38-1	60.007	Keyboard	1.0.0.322	1	Keyboard	-1990672324	Full	3.0.3.60	3.0.3.60	04/11/2019	11.04.2019 13:16:25	15:16:25	3.0.3.43	6		Keyboard	3	1	3				Keyboard				BlockProcOrgan	ExpList		43							150			16				coins_fall.wav
Fullexp_AAB	38	1		<?xml version="1.0"?>\n<Clock xmlns:dt="urn:schemas-microsoft-com:datatypes"><Description dt:dt="string">E-Prime Primary Realtime Clock</Description><StartTime><Timestamp dt:dt="int">0</Timestamp><DateUtc dt:dt="string">2019-04-11T13:16:24Z</DateUtc></StartTime><FrequencyChanges><FrequencyChange><Frequency dt:dt="r8">2240905</Frequency><Timestamp dt:dt="r8">41830990331753</Timestamp><Current dt:d…	Fullexp_AAB-38-1	60.007	Keyboard	1.0.0.322	1	Keyboard	-1990672324	Full	3.0.3.60	3.0.3.60	04/11/2019	11.04.2019 13:16:25	15:16:25	3.0.3.43	6		Keyboard	3	1	3				Keyboard				BlockProcOrgan	ExpList		44							150			25				handblander.wav
Fullexp_AAB	38	1		<?xml version="1.0"?>\n<Clock xmlns:dt="urn:schemas-microsoft-com:datatypes"><Description dt:dt="string">E-Prime Primary Realtime Clock</Description><StartTime><Timestamp dt:dt="int">0</Timestamp><DateUtc dt:dt="string">2019-04-11T13:16:24Z</DateUtc></StartTime><FrequencyChanges><FrequencyChange><Frequency dt:dt="r8">2240905</Frequency><Timestamp dt:dt="r8">41830990331753</Timestamp><Current dt:d…	Fullexp_AAB-38-1	60.007	Keyboard	1.0.0.322	1	Keyboard	-1990672324	Full	3.0.3.60	3.0.3.60	04/11/2019	11.04.2019 13:16:25	15:16:25	3.0.3.43	6		Keyboard	3	1	3				Keyboard				BlockProcOrgan	ExpList		45							150			14				coffee_grinder.wav
Fullexp_AAB	38	1		<?xml version="1.0"?>\n<Clock xmlns:dt="urn:schemas-microsoft-com:datatypes"><Description dt:dt="string">E-Prime Primary Realtime Clock</Description><StartTime><Timestamp dt:dt="int">0</Timestamp><DateUtc dt:dt="string">2019-04-11T13:16:24Z</DateUtc></StartTime><FrequencyChanges><FrequencyChange><Frequency dt:dt="r8">2240905</Frequency><Timestamp dt:dt="r8">41830990331753</Timestamp><Current dt:d…	Fullexp_AAB-38-1	60.007	Keyboard	1.0.0.322	1	Keyboard	-1990672324	Full	3.0.3.60	3.0.3.60	04/11/2019	11.04.2019 13:16:25	15:16:25	3.0.3.43	6		Keyboard	3	1	3				Keyboard				BlockProcOrgan	ExpList		46							150			46				train_whistle.wav
Fullexp_AAB	38	1		<?xml version="1.0"?>\n<Clock xmlns:dt="urn:schemas-microsoft-com:datatypes"><Description dt:dt="string">E-Prime Primary Realtime Clock</Description><StartTime><Timestamp dt:dt="int">0</Timestamp><DateUtc dt:dt="string">2019-04-11T13:16:24Z</DateUtc></StartTime><FrequencyChanges><FrequencyChange><Frequency dt:dt="r8">2240905</Frequency><Timestamp dt:dt="r8">41830990331753</Timestamp><Current dt:d…	Fullexp_AAB-38-1	60.007	Keyboard	1.0.0.322	1	Keyboard	-1990672324	Full	3.0.3.60	3.0.3.60	04/11/2019	11.04.2019 13:16:25	15:16:25	3.0.3.43	6		Keyboard	3	1	3				Keyboard				BlockProcOrgan	ExpList		47							150			26				keyboard.wav
Fullexp_AAB	38	1		<?xml version="1.0"?>\n<Clock xmlns:dt="urn:schemas-microsoft-com:datatypes"><Description dt:dt="string">E-Prime Primary Realtime Clock</Description><StartTime><Timestamp dt:dt="int">0</Timestamp><DateUtc dt:dt="string">2019-04-11T13:16:24Z</DateUtc></StartTime><FrequencyChanges><FrequencyChange><Frequency dt:dt="r8">2240905</Frequency><Timestamp dt:dt="r8">41830990331753</Timestamp><Current dt:d…	Fullexp_AAB-38-1	60.007	Keyboard	1.0.0.322	1	Keyboard	-1990672324	Full	3.0.3.60	3.0.3.60	04/11/2019	11.04.2019 13:16:25	15:16:25	3.0.3.43	6		Keyboard	3	1	3				Keyboard				BlockProcOrgan	ExpList		48							150			24				hammering_nail.wav
Fullexp_AAB	38	1		<?xml version="1.0"?>\n<Clock xmlns:dt="urn:schemas-microsoft-com:datatypes"><Description dt:dt="string">E-Prime Primary Realtime Clock</Description><StartTime><Timestamp dt:dt="int">0</Timestamp><DateUtc dt:dt="string">2019-04-11T13:16:24Z</DateUtc></StartTime><FrequencyChanges><FrequencyChange><Frequency dt:dt="r8">2240905</Frequency><Timestamp dt:dt="r8">41830990331753</Timestamp><Current dt:d…	Fullexp_AAB-38-1	60.007	Keyboard	1.0.0.322	1	Keyboard	-1990672324	Full	3.0.3.60	3.0.3.60	04/11/2019	11.04.2019 13:16:25	15:16:25	3.0.3.43	6		Keyboard	3	1	3				Keyboard				BlockProcOrgan	ExpList		49							150			5				bell.wav
Fullexp_AAB	38	1		<?xml version="1.0"?>\n<Clock xmlns:dt="urn:schemas-microsoft-com:datatypes"><Description dt:dt="string">E-Prime Primary Realtime Clock</Description><StartTime><Timestamp dt:dt="int">0</Timestamp><DateUtc dt:dt="string">2019-04-11T13:16:24Z</DateUtc></StartTime><FrequencyChanges><FrequencyChange><Frequency dt:dt="r8">2240905</Frequency><Timestamp dt:dt="r8">41830990331753</Timestamp><Current dt:d…	Fullexp_AAB-38-1	60.007	Keyboard	1.0.0.322	1	Keyboard	-1990672324	Full	3.0.3.60	3.0.3.60	04/11/2019	11.04.2019 13:16:25	15:16:25	3.0.3.43	6		Keyboard	3	1	3				Keyboard				BlockProcOrgan	ExpList		50							150			46				train_whistle.wav
Fullexp_AAB	38	1		<?xml version="1.0"?>\n<Clock xmlns:dt="urn:schemas-microsoft-com:datatypes"><Description dt:dt="string">E-Prime Primary Realtime Clock</Description><StartTime><Timestamp dt:dt="int">0</Timestamp><DateUtc dt:dt="string">2019-04-11T13:16:24Z</DateUtc></StartTime><FrequencyChanges><FrequencyChange><Frequency dt:dt="r8">2240905</Frequency><Timestamp dt:dt="r8">41830990331753</Timestamp><Current dt:d…	Fullexp_AAB-38-1	60.007	Keyboard	1.0.0.322	1	Keyboard	-1990672324	Full	3.0.3.60	3.0.3.60	04/11/2019	11.04.2019 13:16:25	15:16:25	3.0.3.43	6		Keyboard	3	1	3				Keyboard				BlockProcOrgan	ExpList		51							150			12				clock_ticking.wav
Fullexp_AAB	38	1		<?xml version="1.0"?>\n<Clock xmlns:dt="urn:schemas-microsoft-com:datatypes"><Description dt:dt="string">E-Prime Primary Realtime Clock</Description><StartTime><Timestamp dt:dt="int">0</Timestamp><DateUtc dt:dt="string">2019-04-11T13:16:24Z</DateUtc></StartTime><FrequencyChanges><FrequencyChange><Frequency dt:dt="r8">2240905</Frequency><Timestamp dt:dt="r8">41830990331753</Timestamp><Current dt:d…	Fullexp_AAB-38-1	60.007	Keyboard	1.0.0.322	1	Keyboard	-1990672324	Full	3.0.3.60	3.0.3.60	04/11/2019	11.04.2019 13:16:25	15:16:25	3.0.3.43	6		Keyboard	3	1	3				Keyboard				BlockProcOrgan	ExpList		52							150			3				ballkick.wav
Fullexp_AAB	38	1		<?xml version="1.0"?>\n<Clock xmlns:dt="urn:schemas-microsoft-com:datatypes"><Description dt:dt="string">E-Prime Primary Realtime Clock</Description><StartTime><Timestamp dt:dt="int">0</Timestamp><DateUtc dt:dt="string">2019-04-11T13:16:24Z</DateUtc></StartTime><FrequencyChanges><FrequencyChange><Frequency dt:dt="r8">2240905</Frequency><Timestamp dt:dt="r8">41830990331753</Timestamp><Current dt:d…	Fullexp_AAB-38-1	60.007	Keyboard	1.0.0.322	1	Keyboard	-1990672324	Full	3.0.3.60	3.0.3.60	04/11/2019	11.04.2019 13:16:25	15:16:25	3.0.3.43	6		Keyboard	3	1	3				Keyboard				BlockProcOrgan	ExpList		53							150			45				toaster.wav
Fullexp_AAB	38	1		<?xml version="1.0"?>\n<Clock xmlns:dt="urn:schemas-microsoft-com:datatypes"><Description dt:dt="string">E-Prime Primary Realtime Clock</Description><StartTime><Timestamp dt:dt="int">0</Timestamp><DateUtc dt:dt="string">2019-04-11T13:16:24Z</DateUtc></StartTime><FrequencyChanges><FrequencyChange><Frequency dt:dt="r8">2240905</Frequency><Timestamp dt:dt="r8">41830990331753</Timestamp><Current dt:d…	Fullexp_AAB-38-1	60.007	Keyboard	1.0.0.322	1	Keyboard	-1990672324	Full	3.0.3.60	3.0.3.60	04/11/2019	11.04.2019 13:16:25	15:16:25	3.0.3.43	6		Keyboard	3	1	3				Keyboard				BlockProcOrgan	ExpList		54							150			43				stapler.wav
Fullexp_AAB	38	1		<?xml version="1.0"?>\n<Clock xmlns:dt="urn:schemas-microsoft-com:datatypes"><Description dt:dt="string">E-Prime Primary Realtime Clock</Description><StartTime><Timestamp dt:dt="int">0</Timestamp><DateUtc dt:dt="string">2019-04-11T13:16:24Z</DateUtc></StartTime><FrequencyChanges><FrequencyChange><Frequency dt:dt="r8">2240905</Frequency><Timestamp dt:dt="r8">41830990331753</Timestamp><Current dt:d…	Fullexp_AAB-38-1	60.007	Keyboard	1.0.0.322	1	Keyboard	-1990672324	Full	3.0.3.60	3.0.3.60	04/11/2019	11.04.2019 13:16:25	15:16:25	3.0.3.43	6		Keyboard	3	1	3				Keyboard				BlockProcOrgan	ExpList		55							150			27				keys.wav
Fullexp_AAB	38	1		<?xml version="1.0"?>\n<Clock xmlns:dt="urn:schemas-microsoft-com:datatypes"><Description dt:dt="string">E-Prime Primary Realtime Clock</Description><StartTime><Timestamp dt:dt="int">0</Timestamp><DateUtc dt:dt="string">2019-04-11T13:16:24Z</DateUtc></StartTime><FrequencyChanges><FrequencyChange><Frequency dt:dt="r8">2240905</Frequency><Timestamp dt:dt="r8">41830990331753</Timestamp><Current dt:d…	Fullexp_AAB-38-1	60.007	Keyboard	1.0.0.322	1	Keyboard	-1990672324	Full	3.0.3.60	3.0.3.60	04/11/2019	11.04.2019 13:16:25	15:16:25	3.0.3.43	6		Keyboard	3	1	3				Keyboard				BlockProcOrgan	ExpList		56							150			44				telephone.wav
Fullexp_AAB	38	1		<?xml version="1.0"?>\n<Clock xmlns:dt="urn:schemas-microsoft-com:datatypes"><Description dt:dt="string">E-Prime Primary Realtime Clock</Description><StartTime><Timestamp dt:dt="int">0</Timestamp><DateUtc dt:dt="string">2019-04-11T13:16:24Z</DateUtc></StartTime><FrequencyChanges><FrequencyChange><Frequency dt:dt="r8">2240905</Frequency><Timestamp dt:dt="r8">41830990331753</Timestamp><Current dt:d…	Fullexp_AAB-38-1	60.007	Keyboard	1.0.0.322	1	Keyboard	-1990672324	Full	3.0.3.60	3.0.3.60	04/11/2019	11.04.2019 13:16:25	15:16:25	3.0.3.43	6		Keyboard	3	1	3				Keyboard				BlockProcOrgan	ExpList		57							150			47				typing.wav
Fullexp_AAB	38	1		<?xml version="1.0"?>\n<Clock xmlns:dt="urn:schemas-microsoft-com:datatypes"><Description dt:dt="string">E-Prime Primary Realtime Clock</Description><StartTime><Timestamp dt:dt="int">0</Timestamp><DateUtc dt:dt="string">2019-04-11T13:16:24Z</DateUtc></StartTime><FrequencyChanges><FrequencyChange><Frequency dt:dt="r8">2240905</Frequency><Timestamp dt:dt="r8">41830990331753</Timestamp><Current dt:d…	Fullexp_AAB-38-1	60.007	Keyboard	1.0.0.322	1	Keyboard	-1990672324	Full	3.0.3.60	3.0.3.60	04/11/2019	11.04.2019 13:16:25	15:16:25	3.0.3.43	6		Keyboard	3	1	3				Keyboard				BlockProcOrgan	ExpList		58							150			45				toaster.wav
Fullexp_AAB	38	1		<?xml version="1.0"?>\n<Clock xmlns:dt="urn:schemas-microsoft-com:datatypes"><Description dt:dt="string">E-Prime Primary Realtime Clock</Description><StartTime><Timestamp dt:dt="int">0</Timestamp><DateUtc dt:dt="string">2019-04-11T13:16:24Z</DateUtc></StartTime><FrequencyChanges><FrequencyChange><Frequency dt:dt="r8">2240905</Frequency><Timestamp dt:dt="r8">41830990331753</Timestamp><Current dt:d…	Fullexp_AAB-38-1	60.007	Keyboard	1.0.0.322	1	Keyboard	-1990672324	Full	3.0.3.60	3.0.3.60	04/11/2019	11.04.2019 13:16:25	15:16:25	3.0.3.43	6		Keyboard	3	1	3				Keyboard				BlockProcOrgan	ExpList		59							150			45				toaster.wav
Fullexp_AAB	38	1		<?xml version="1.0"?>\n<Clock xmlns:dt="urn:schemas-microsoft-com:datatypes"><Description dt:dt="string">E-Prime Primary Realtime Clock</Description><StartTime><Timestamp dt:dt="int">0</Timestamp><DateUtc dt:dt="string">2019-04-11T13:16:24Z</DateUtc></StartTime><FrequencyChanges><FrequencyChange><Frequency dt:dt="r8">2240905</Frequency><Timestamp dt:dt="r8">41830990331753</Timestamp><Current dt:d…	Fullexp_AAB-38-1	60.007	Keyboard	1.0.0.322	1	Keyboard	-1990672324	Full	3.0.3.60	3.0.3.60	04/11/2019	11.04.2019 13:16:25	15:16:25	3.0.3.43	6		Keyboard	3	1	3				Keyboard				BlockProcOrgan	ExpList		60							150			1				ballcarpet.wav
Fullexp_AAB	38	1		<?xml version="1.0"?>\n<Clock xmlns:dt="urn:schemas-microsoft-com:datatypes"><Description dt:dt="string">E-Prime Primary Realtime Clock</Description><StartTime><Timestamp dt:dt="int">0</Timestamp><DateUtc dt:dt="string">2019-04-11T13:16:24Z</DateUtc></StartTime><FrequencyChanges><FrequencyChange><Frequency dt:dt="r8">2240905</Frequency><Timestamp dt:dt="r8">41830990331753</Timestamp><Current dt:d…	Fullexp_AAB-38-1	60.007	Keyboard	1.0.0.322	1	Keyboard	-1990672324	Full	3.0.3.60	3.0.3.60	04/11/2019	11.04.2019 13:16:25	15:16:25	3.0.3.43	6		Keyboard	3	1	3				Keyboard				BlockProcOrgan	ExpList		61							150			33				lighting_a_match.wav
Fullexp_AAB	38	1		<?xml version="1.0"?>\n<Clock xmlns:dt="urn:schemas-microsoft-com:datatypes"><Description dt:dt="string">E-Prime Primary Realtime Clock</Description><StartTime><Timestamp dt:dt="int">0</Timestamp><DateUtc dt:dt="string">2019-04-11T13:16:24Z</DateUtc></StartTime><FrequencyChanges><FrequencyChange><Frequency dt:dt="r8">2240905</Frequency><Timestamp dt:dt="r8">41830990331753</Timestamp><Current dt:d…	Fullexp_AAB-38-1	60.007	Keyboard	1.0.0.322	1	Keyboard	-1990672324	Full	3.0.3.60	3.0.3.60	04/11/2019	11.04.2019 13:16:25	15:16:25	3.0.3.43	6		Keyboard	3	1	3				Keyboard				BlockProcOrgan	ExpList		62							150			14				coffee_grinder.wav
Fullexp_AAB	38	1		<?xml version="1.0"?>\n<Clock xmlns:dt="urn:schemas-microsoft-com:datatypes"><Description dt:dt="string">E-Prime Primary Realtime Clock</Description><StartTime><Timestamp dt:dt="int">0</Timestamp><DateUtc dt:dt="string">2019-04-11T13:16:24Z</DateUtc></StartTime><FrequencyChanges><FrequencyChange><Frequency dt:dt="r8">2240905</Frequency><Timestamp dt:dt="r8">41830990331753</Timestamp><Current dt:d…	Fullexp_AAB-38-1	60.007	Keyboard	1.0.0.322	1	Keyboard	-1990672324	Full	3.0.3.60	3.0.3.60	04/11/2019	11.04.2019 13:16:25	15:16:25	3.0.3.43	6		Keyboard	3	1	3				Keyboard				BlockProcOrgan	ExpList		63							150			26				keyboard.wav
Fullexp_AAB	38	1		<?xml version="1.0"?>\n<Clock xmlns:dt="urn:schemas-microsoft-com:datatypes"><Description dt:dt="string">E-Prime Primary Realtime Clock</Description><StartTime><Timestamp dt:dt="int">0</Timestamp><DateUtc dt:dt="string">2019-04-11T13:16:24Z</DateUtc></StartTime><FrequencyChanges><FrequencyChange><Frequency dt:dt="r8">2240905</Frequency><Timestamp dt:dt="r8">41830990331753</Timestamp><Current dt:d…	Fullexp_AAB-38-1	60.007	Keyboard	1.0.0.322	1	Keyboard	-1990672324	Full	3.0.3.60	3.0.3.60	04/11/2019	11.04.2019 13:16:25	15:16:25	3.0.3.43	6		Keyboard	3	1	3				Keyboard				BlockProcOrgan	ExpList		64							150			46				train_whistle.wav
Fullexp_AAB	36	1		<?xml version="1.0"?>\n<Clock xmlns:dt="urn:schemas-microsoft-com:datatypes"><Description dt:dt="string">E-Prime Primary Realtime Clock</Description><StartTime><Timestamp dt:dt="int">0</Timestamp><DateUtc dt:dt="string">2019-04-11T11:32:26Z</DateUtc></StartTime><FrequencyChanges><FrequencyChange><Frequency dt:dt="r8">2240905</Frequency><Timestamp dt:dt="r8">41817011039582</Timestamp><Current dt:d…	Fullexp_AAB-36-1	60.007	Keyboard	1.0.0.320	1	Keyboard	1209734848	Full	3.0.3.60	3.0.3.60	04/11/2019	11.04.2019 11:32:27	13:32:27	3.0.3.43	1		Keyboard						Keyboard		1	1	1	VoicePractice	PracticeList		1							150				11			chainsaw.wav
Fullexp_AAB	36	1		<?xml version="1.0"?>\n<Clock xmlns:dt="urn:schemas-microsoft-com:datatypes"><Description dt:dt="string">E-Prime Primary Realtime Clock</Description><StartTime><Timestamp dt:dt="int">0</Timestamp><DateUtc dt:dt="string">2019-04-11T11:32:26Z</DateUtc></StartTime><FrequencyChanges><FrequencyChange><Frequency dt:dt="r8">2240905</Frequency><Timestamp dt:dt="r8">41817011039582</Timestamp><Current dt:d…	Fullexp_AAB-36-1	60.007	Keyboard	1.0.0.320	1	Keyboard	1209734848	Full	3.0.3.60	3.0.3.60	04/11/2019	11.04.2019 11:32:27	13:32:27	3.0.3.43	1		Keyboard						Keyboard		1	1	1	VoicePractice	PracticeList		2							150				42			scissors.wav
Fullexp_AAB	36	1		<?xml version="1.0"?>\n<Clock xmlns:dt="urn:schemas-microsoft-com:datatypes"><Description dt:dt="string">E-Prime Primary Realtime Clock</Description><StartTime><Timestamp dt:dt="int">0</Timestamp><DateUtc dt:dt="string">2019-04-11T11:32:26Z</DateUtc></StartTime><FrequencyChanges><FrequencyChange><Frequency dt:dt="r8">2240905</Frequency><Timestamp dt:dt="r8">41817011039582</Timestamp><Current dt:d…	Fullexp_AAB-36-1	60.007	Keyboard	1.0.0.320	1	Keyboard	1209734848	Full	3.0.3.60	3.0.3.60	04/11/2019	11.04.2019 11:32:27	13:32:27	3.0.3.43	1		Keyboard						Keyboard		1	1	1	VoicePractice	PracticeList		3							150				39			pouring_water.wav
Fullexp_AAB	36	1		<?xml version="1.0"?>\n<Clock xmlns:dt="urn:schemas-microsoft-com:datatypes"><Description dt:dt="string">E-Prime Primary Realtime Clock</Description><StartTime><Timestamp dt:dt="int">0</Timestamp><DateUtc dt:dt="string">2019-04-11T11:32:26Z</DateUtc></StartTime><FrequencyChanges><FrequencyChange><Frequency dt:dt="r8">2240905</Frequency><Timestamp dt:dt="r8">41817011039582</Timestamp><Current dt:d…	Fullexp_AAB-36-1	60.007	Keyboard	1.0.0.320	1	Keyboard	1209734848	Full	3.0.3.60	3.0.3.60	04/11/2019	11.04.2019 11:32:27	13:32:27	3.0.3.43	1		Keyboard						Keyboard		1	1	1	VoicePractice	PracticeList		4							150				12			clock_ticking.wav
Fullexp_AAB	36	1		<?xml version="1.0"?>\n<Clock xmlns:dt="urn:schemas-microsoft-com:datatypes"><Description dt:dt="string">E-Prime Primary Realtime Clock</Description><StartTime><Timestamp dt:dt="int">0</Timestamp><DateUtc dt:dt="string">2019-04-11T11:32:26Z</DateUtc></StartTime><FrequencyChanges><FrequencyChange><Frequency dt:dt="r8">2240905</Frequency><Timestamp dt:dt="r8">41817011039582</Timestamp><Current dt:d…	Fullexp_AAB-36-1	60.007	Keyboard	1.0.0.320	1	Keyboard	1209734848	Full	3.0.3.60	3.0.3.60	04/11/2019	11.04.2019 11:32:27	13:32:27	3.0.3.43	1		Keyboard						Keyboard		1	1	1	VoicePractice	PracticeList		5							150				30			knocking_window.wav
Fullexp_AAB	36	1		<?xml version="1.0"?>\n<Clock xmlns:dt="urn:schemas-microsoft-com:datatypes"><Description dt:dt="string">E-Prime Primary Realtime Clock</Description><StartTime><Timestamp dt:dt="int">0</Timestamp><DateUtc dt:dt="string">2019-04-11T11:32:26Z</DateUtc></StartTime><FrequencyChanges><FrequencyChange><Frequency dt:dt="r8">2240905</Frequency><Timestamp dt:dt="r8">41817011039582</Timestamp><Current dt:d…	Fullexp_AAB-36-1	60.007	Keyboard	1.0.0.320	1	Keyboard	1209734848	Full	3.0.3.60	3.0.3.60	04/11/2019	11.04.2019 11:32:27	13:32:27	3.0.3.43	1		Keyboard						Keyboard		1	1	1	VoicePractice	PracticeList		6							150				25			handblander.wav
Fullexp_AAB	36	1		<?xml version="1.0"?>\n<Clock xmlns:dt="urn:schemas-microsoft-com:datatypes"><Description dt:dt="string">E-Prime Primary Realtime Clock</Description><StartTime><Timestamp dt:dt="int">0</Timestamp><DateUtc dt:dt="string">2019-04-11T11:32:26Z</DateUtc></StartTime><FrequencyChanges><FrequencyChange><Frequency dt:dt="r8">2240905</Frequency><Timestamp dt:dt="r8">41817011039582</Timestamp><Current dt:d…	Fullexp_AAB-36-1	60.007	Keyboard	1.0.0.320	1	Keyboard	1209734848	Full	3.0.3.60	3.0.3.60	04/11/2019	11.04.2019 11:32:27	13:32:27	3.0.3.43	1		Keyboard						Keyboard		1	1	1	VoicePractice	PracticeList		7							150				17			cokecan.wav
Fullexp_AAB	36	1		<?xml version="1.0"?>\n<Clock xmlns:dt="urn:schemas-microsoft-com:datatypes"><Description dt:dt="string">E-Prime Primary Realtime Clock</Description><StartTime><Timestamp dt:dt="int">0</Timestamp><DateUtc dt:dt="string">2019-04-11T11:32:26Z</DateUtc></StartTime><FrequencyChanges><FrequencyChange><Frequency dt:dt="r8">2240905</Frequency><Timestamp dt:dt="r8">41817011039582</Timestamp><Current dt:d…	Fullexp_AAB-36-1	60.007	Keyboard	1.0.0.320	1	Keyboard	1209734848	Full	3.0.3.60	3.0.3.60	04/11/2019	11.04.2019 11:32:27	13:32:27	3.0.3.43	1		Keyboard						Keyboard		1	1	1	VoicePractice	PracticeList		8							150				7			bike_bell_2.wav
Fullexp_AAB	36	1		<?xml version="1.0"?>\n<Clock xmlns:dt="urn:schemas-microsoft-com:datatypes"><Description dt:dt="string">E-Prime Primary Realtime Clock</Description><StartTime><Timestamp dt:dt="int">0</Timestamp><DateUtc dt:dt="string">2019-04-11T11:32:26Z</DateUtc></StartTime><FrequencyChanges><FrequencyChange><Frequency dt:dt="r8">2240905</Frequency><Timestamp dt:dt="r8">41817011039582</Timestamp><Current dt:d…	Fullexp_AAB-36-1	60.007	Keyboard	1.0.0.320	1	Keyboard	1209734848	Full	3.0.3.60	3.0.3.60	04/11/2019	11.04.2019 11:32:27	13:32:27	3.0.3.43	1		Keyboard						Keyboard		1	1	1	VoicePractice	PracticeList		9							150				13			clown_honk.wav
Fullexp_AAB	36	1		<?xml version="1.0"?>\n<Clock xmlns:dt="urn:schemas-microsoft-com:datatypes"><Description dt:dt="string">E-Prime Primary Realtime Clock</Description><StartTime><Timestamp dt:dt="int">0</Timestamp><DateUtc dt:dt="string">2019-04-11T11:32:26Z</DateUtc></StartTime><FrequencyChanges><FrequencyChange><Frequency dt:dt="r8">2240905</Frequency><Timestamp dt:dt="r8">41817011039582</Timestamp><Current dt:d…	Fullexp_AAB-36-1	60.007	Keyboard	1.0.0.320	1	Keyboard	1209734848	Full	3.0.3.60	3.0.3.60	04/11/2019	11.04.2019 11:32:27	13:32:27	3.0.3.43	1		Keyboard						Keyboard		1	1	1	VoicePractice	PracticeList		10							150				19			doorbell.wav
Fullexp_AAB	36	1		<?xml version="1.0"?>\n<Clock xmlns:dt="urn:schemas-microsoft-com:datatypes"><Description dt:dt="string">E-Prime Primary Realtime Clock</Description><StartTime><Timestamp dt:dt="int">0</Timestamp><DateUtc dt:dt="string">2019-04-11T11:32:26Z</DateUtc></StartTime><FrequencyChanges><FrequencyChange><Frequency dt:dt="r8">2240905</Frequency><Timestamp dt:dt="r8">41817011039582</Timestamp><Current dt:d…	Fullexp_AAB-36-1	60.007	Keyboard	1.0.0.320	1	Keyboard	1209734848	Full	3.0.3.60	3.0.3.60	04/11/2019	11.04.2019 11:32:27	13:32:27	3.0.3.43	1		Keyboard						Keyboard		1	1	1	VoicePractice	PracticeList		11							150				32			lighter.wav
Fullexp_AAB	36	1		<?xml version="1.0"?>\n<Clock xmlns:dt="urn:schemas-microsoft-com:datatypes"><Description dt:dt="string">E-Prime Primary Realtime Clock</Description><StartTime><Timestamp dt:dt="int">0</Timestamp><DateUtc dt:dt="string">2019-04-11T11:32:26Z</DateUtc></StartTime><FrequencyChanges><FrequencyChange><Frequency dt:dt="r8">2240905</Frequency><Timestamp dt:dt="r8">41817011039582</Timestamp><Current dt:d…	Fullexp_AAB-36-1	60.007	Keyboard	1.0.0.320	1	Keyboard	1209734848	Full	3.0.3.60	3.0.3.60	04/11/2019	11.04.2019 11:32:27	13:32:27	3.0.3.43	1		Keyboard						Keyboard		1	1	1	VoicePractice	PracticeList		12							150				22			glass.wav
Fullexp_AAB	36	1		<?xml version="1.0"?>\n<Clock xmlns:dt="urn:schemas-microsoft-com:datatypes"><Description dt:dt="string">E-Prime Primary Realtime Clock</Description><StartTime><Timestamp dt:dt="int">0</Timestamp><DateUtc dt:dt="string">2019-04-11T11:32:26Z</DateUtc></StartTime><FrequencyChanges><FrequencyChange><Frequency dt:dt="r8">2240905</Frequency><Timestamp dt:dt="r8">41817011039582</Timestamp><Current dt:d…	Fullexp_AAB-36-1	60.007	Keyboard	1.0.0.320	1	Keyboard	1209734848	Full	3.0.3.60	3.0.3.60	04/11/2019	11.04.2019 11:32:27	13:32:27	3.0.3.43	1		Keyboard						Keyboard		1	1	1	VoicePractice	PracticeList		13							150				19			doorbell.wav
Fullexp_AAB	36	1		<?xml version="1.0"?>\n<Clock xmlns:dt="urn:schemas-microsoft-com:datatypes"><Description dt:dt="string">E-Prime Primary Realtime Clock</Description><StartTime><Timestamp dt:dt="int">0</Timestamp><DateUtc dt:dt="string">2019-04-11T11:32:26Z</DateUtc></StartTime><FrequencyChanges><FrequencyChange><Frequency dt:dt="r8">2240905</Frequency><Timestamp dt:dt="r8">41817011039582</Timestamp><Current dt:d…	Fullexp_AAB-36-1	60.007	Keyboard	1.0.0.320	1	Keyboard	1209734848	Full	3.0.3.60	3.0.3.60	04/11/2019	11.04.2019 11:32:27	13:32:27	3.0.3.43	1		Keyboard						Keyboard		1	1	1	VoicePractice	PracticeList		14							150				24			hammering_nail.wav
Fullexp_AAB	36	1		<?xml version="1.0"?>\n<Clock xmlns:dt="urn:schemas-microsoft-com:datatypes"><Description dt:dt="string">E-Prime Primary Realtime Clock</Description><StartTime><Timestamp dt:dt="int">0</Timestamp><DateUtc dt:dt="string">2019-04-11T11:32:26Z</DateUtc></StartTime><FrequencyChanges><FrequencyChange><Frequency dt:dt="r8">2240905</Frequency><Timestamp dt:dt="r8">41817011039582</Timestamp><Current dt:d…	Fullexp_AAB-36-1	60.007	Keyboard	1.0.0.320	1	Keyboard	1209734848	Full	3.0.3.60	3.0.3.60	04/11/2019	11.04.2019 11:32:27	13:32:27	3.0.3.43	1		Keyboard						Keyboard		1	1	1	VoicePractice	PracticeList		15							150				42			scissors.wav
Fullexp_AAB	36	1		<?xml version="1.0"?>\n<Clock xmlns:dt="urn:schemas-microsoft-com:datatypes"><Description dt:dt="string">E-Prime Primary Realtime Clock</Description><StartTime><Timestamp dt:dt="int">0</Timestamp><DateUtc dt:dt="string">2019-04-11T11:32:26Z</DateUtc></StartTime><FrequencyChanges><FrequencyChange><Frequency dt:dt="r8">2240905</Frequency><Timestamp dt:dt="r8">41817011039582</Timestamp><Current dt:d…	Fullexp_AAB-36-1	60.007	Keyboard	1.0.0.320	1	Keyboard	1209734848	Full	3.0.3.60	3.0.3.60	04/11/2019	11.04.2019 11:32:27	13:32:27	3.0.3.43	1		Keyboard						Keyboard		1	1	1	VoicePractice	PracticeList		16							150				14			coffee_grinder.wav
Fullexp_AAB	36	1		<?xml version="1.0"?>\n<Clock xmlns:dt="urn:schemas-microsoft-com:datatypes"><Description dt:dt="string">E-Prime Primary Realtime Clock</Description><StartTime><Timestamp dt:dt="int">0</Timestamp><DateUtc dt:dt="string">2019-04-11T11:32:26Z</DateUtc></StartTime><FrequencyChanges><FrequencyChange><Frequency dt:dt="r8">2240905</Frequency><Timestamp dt:dt="r8">41817011039582</Timestamp><Current dt:d…	Fullexp_AAB-36-1	60.007	Keyboard	1.0.0.320	1	Keyboard	1209734848	Full	3.0.3.60	3.0.3.60	04/11/2019	11.04.2019 11:32:27	13:32:27	3.0.3.43	2		Keyboard					Keyboard			2	1	2	CelloPractice	PracticeList		1				5	1	1	150					47		typing.wav
Fullexp_AAB	36	1		<?xml version="1.0"?>\n<Clock xmlns:dt="urn:schemas-microsoft-com:datatypes"><Description dt:dt="string">E-Prime Primary Realtime Clock</Description><StartTime><Timestamp dt:dt="int">0</Timestamp><DateUtc dt:dt="string">2019-04-11T11:32:26Z</DateUtc></StartTime><FrequencyChanges><FrequencyChange><Frequency dt:dt="r8">2240905</Frequency><Timestamp dt:dt="r8">41817011039582</Timestamp><Current dt:d…	Fullexp_AAB-36-1	60.007	Keyboard	1.0.0.320	1	Keyboard	1209734848	Full	3.0.3.60	3.0.3.60	04/11/2019	11.04.2019 11:32:27	13:32:27	3.0.3.43	2		Keyboard					Keyboard			2	1	2	CelloPractice	PracticeList		2				8	1	2	150					27		keys.wav
Fullexp_AAB	36	1		<?xml version="1.0"?>\n<Clock xmlns:dt="urn:schemas-microsoft-com:datatypes"><Description dt:dt="string">E-Prime Primary Realtime Clock</Description><StartTime><Timestamp dt:dt="int">0</Timestamp><DateUtc dt:dt="string">2019-04-11T11:32:26Z</DateUtc></StartTime><FrequencyChanges><FrequencyChange><Frequency dt:dt="r8">2240905</Frequency><Timestamp dt:dt="r8">41817011039582</Timestamp><Current dt:d…	Fullexp_AAB-36-1	60.007	Keyboard	1.0.0.320	1	Keyboard	1209734848	Full	3.0.3.60	3.0.3.60	04/11/2019	11.04.2019 11:32:27	13:32:27	3.0.3.43	2		Keyboard					Keyboard			2	1	2	CelloPractice	PracticeList		3				2	1	3	150					24		hammering_nail.wav
Fullexp_AAB	36	1		<?xml version="1.0"?>\n<Clock xmlns:dt="urn:schemas-microsoft-com:datatypes"><Description dt:dt="string">E-Prime Primary Realtime Clock</Description><StartTime><Timestamp dt:dt="int">0</Timestamp><DateUtc dt:dt="string">2019-04-11T11:32:26Z</DateUtc></StartTime><FrequencyChanges><FrequencyChange><Frequency dt:dt="r8">2240905</Frequency><Timestamp dt:dt="r8">41817011039582</Timestamp><Current dt:d…	Fullexp_AAB-36-1	60.007	Keyboard	1.0.0.320	1	Keyboard	1209734848	Full	3.0.3.60	3.0.3.60	04/11/2019	11.04.2019 11:32:27	13:32:27	3.0.3.43	2		Keyboard					Keyboard			2	1	2	CelloPractice	PracticeList		4				4	1	4	150					14		coffee_grinder.wav
Fullexp_AAB	36	1		<?xml version="1.0"?>\n<Clock xmlns:dt="urn:schemas-microsoft-com:datatypes"><Description dt:dt="string">E-Prime Primary Realtime Clock</Description><StartTime><Timestamp dt:dt="int">0</Timestamp><DateUtc dt:dt="string">2019-04-11T11:32:26Z</DateUtc></StartTime><FrequencyChanges><FrequencyChange><Frequency dt:dt="r8">2240905</Frequency><Timestamp dt:dt="r8">41817011039582</Timestamp><Current dt:d…	Fullexp_AAB-36-1	60.007	Keyboard	1.0.0.320	1	Keyboard	1209734848	Full	3.0.3.60	3.0.3.60	04/11/2019	11.04.2019 11:32:27	13:32:27	3.0.3.43	2		Keyboard					Keyboard			2	1	2	CelloPractice	PracticeList		5				6	1	5	150					1		ballcarpet.wav
Fullexp_AAB	36	1		<?xml version="1.0"?>\n<Clock xmlns:dt="urn:schemas-microsoft-com:datatypes"><Description dt:dt="string">E-Prime Primary Realtime Clock</Description><StartTime><Timestamp dt:dt="int">0</Timestamp><DateUtc dt:dt="string">2019-04-11T11:32:26Z</DateUtc></StartTime><FrequencyChanges><FrequencyChange><Frequency dt:dt="r8">2240905</Frequency><Timestamp dt:dt="r8">41817011039582</Timestamp><Current dt:d…	Fullexp_AAB-36-1	60.007	Keyboard	1.0.0.320	1	Keyboard	1209734848	Full	3.0.3.60	3.0.3.60	04/11/2019	11.04.2019 11:32:27	13:32:27	3.0.3.43	2		Keyboard					Keyboard			2	1	2	CelloPractice	PracticeList		6				1	1	6	150					47		typing.wav
Fullexp_AAB	36	1		<?xml version="1.0"?>\n<Clock xmlns:dt="urn:schemas-microsoft-com:datatypes"><Description dt:dt="string">E-Prime Primary Realtime Clock</Description><StartTime><Timestamp dt:dt="int">0</Timestamp><DateUtc dt:dt="string">2019-04-11T11:32:26Z</DateUtc></StartTime><FrequencyChanges><FrequencyChange><Frequency dt:dt="r8">2240905</Frequency><Timestamp dt:dt="r8">41817011039582</Timestamp><Current dt:d…	Fullexp_AAB-36-1	60.007	Keyboard	1.0.0.320	1	Keyboard	1209734848	Full	3.0.3.60	3.0.3.60	04/11/2019	11.04.2019 11:32:27	13:32:27	3.0.3.43	2		Keyboard					Keyboard			2	1	2	CelloPractice	PracticeList		7				10	1	7	150					40		register.wav
Fullexp_AAB	36	1		<?xml version="1.0"?>\n<Clock xmlns:dt="urn:schemas-microsoft-com:datatypes"><Description dt:dt="string">E-Prime Primary Realtime Clock</Description><StartTime><Timestamp dt:dt="int">0</Timestamp><DateUtc dt:dt="string">2019-04-11T11:32:26Z</DateUtc></StartTime><FrequencyChanges><FrequencyChange><Frequency dt:dt="r8">2240905</Frequency><Timestamp dt:dt="r8">41817011039582</Timestamp><Current dt:d…	Fullexp_AAB-36-1	60.007	Keyboard	1.0.0.320	1	Keyboard	1209734848	Full	3.0.3.60	3.0.3.60	04/11/2019	11.04.2019 11:32:27	13:32:27	3.0.3.43	2		Keyboard					Keyboard			2	1	2	CelloPractice	PracticeList		8				6	1	8	150					36		paperturning.wav
Fullexp_AAB	36	1		<?xml version="1.0"?>\n<Clock xmlns:dt="urn:schemas-microsoft-com:datatypes"><Description dt:dt="string">E-Prime Primary Realtime Clock</Description><StartTime><Timestamp dt:dt="int">0</Timestamp><DateUtc dt:dt="string">2019-04-11T11:32:26Z</DateUtc></StartTime><FrequencyChanges><FrequencyChange><Frequency dt:dt="r8">2240905</Frequency><Timestamp dt:dt="r8">41817011039582</Timestamp><Current dt:d…	Fullexp_AAB-36-1	60.007	Keyboard	1.0.0.320	1	Keyboard	1209734848	Full	3.0.3.60	3.0.3.60	04/11/2019	11.04.2019 11:32:27	13:32:27	3.0.3.43	2		Keyboard					Keyboard			2	1	2	CelloPractice	PracticeList		9				1	1	9	150					6		bicycle_horn.wav
Fullexp_AAB	36	1		<?xml version="1.0"?>\n<Clock xmlns:dt="urn:schemas-microsoft-com:datatypes"><Description dt:dt="string">E-Prime Primary Realtime Clock</Description><StartTime><Timestamp dt:dt="int">0</Timestamp><DateUtc dt:dt="string">2019-04-11T11:32:26Z</DateUtc></StartTime><FrequencyChanges><FrequencyChange><Frequency dt:dt="r8">2240905</Frequency><Timestamp dt:dt="r8">41817011039582</Timestamp><Current dt:d…	Fullexp_AAB-36-1	60.007	Keyboard	1.0.0.320	1	Keyboard	1209734848	Full	3.0.3.60	3.0.3.60	04/11/2019	11.04.2019 11:32:27	13:32:27	3.0.3.43	2		Keyboard					Keyboard			2	1	2	CelloPractice	PracticeList		10				1	1	10	150					45		toaster.wav
Fullexp_AAB	36	1		<?xml version="1.0"?>\n<Clock xmlns:dt="urn:schemas-microsoft-com:datatypes"><Description dt:dt="string">E-Prime Primary Realtime Clock</Description><StartTime><Timestamp dt:dt="int">0</Timestamp><DateUtc dt:dt="string">2019-04-11T11:32:26Z</DateUtc></StartTime><FrequencyChanges><FrequencyChange><Frequency dt:dt="r8">2240905</Frequency><Timestamp dt:dt="r8">41817011039582</Timestamp><Current dt:d…	Fullexp_AAB-36-1	60.007	Keyboard	1.0.0.320	1	Keyboard	1209734848	Full	3.0.3.60	3.0.3.60	04/11/2019	11.04.2019 11:32:27	13:32:27	3.0.3.43	2		Keyboard					Keyboard			2	1	2	CelloPractice	PracticeList		11				6	1	11	150					40		register.wav
Fullexp_AAB	36	1		<?xml version="1.0"?>\n<Clock xmlns:dt="urn:schemas-microsoft-com:datatypes"><Description dt:dt="string">E-Prime Primary Realtime Clock</Description><StartTime><Timestamp dt:dt="int">0</Timestamp><DateUtc dt:dt="string">2019-04-11T11:32:26Z</DateUtc></StartTime><FrequencyChanges><FrequencyChange><Frequency dt:dt="r8">2240905</Frequency><Timestamp dt:dt="r8">41817011039582</Timestamp><Current dt:d…	Fullexp_AAB-36-1	60.007	Keyboard	1.0.0.320	1	Keyboard	1209734848	Full	3.0.3.60	3.0.3.60	04/11/2019	11.04.2019 11:32:27	13:32:27	3.0.3.43	2		Keyboard					Keyboard			2	1	2	CelloPractice	PracticeList		12				1	1	12	150					23		glass_clashing.wav
Fullexp_AAB	36	1		<?xml version="1.0"?>\n<Clock xmlns:dt="urn:schemas-microsoft-com:datatypes"><Description dt:dt="string">E-Prime Primary Realtime Clock</Description><StartTime><Timestamp dt:dt="int">0</Timestamp><DateUtc dt:dt="string">2019-04-11T11:32:26Z</DateUtc></StartTime><FrequencyChanges><FrequencyChange><Frequency dt:dt="r8">2240905</Frequency><Timestamp dt:dt="r8">41817011039582</Timestamp><Current dt:d…	Fullexp_AAB-36-1	60.007	Keyboard	1.0.0.320	1	Keyboard	1209734848	Full	3.0.3.60	3.0.3.60	04/11/2019	11.04.2019 11:32:27	13:32:27	3.0.3.43	2		Keyboard					Keyboard			2	1	2	CelloPractice	PracticeList		13				7	1	13	150					23		glass_clashing.wav
Fullexp_AAB	36	1		<?xml version="1.0"?>\n<Clock xmlns:dt="urn:schemas-microsoft-com:datatypes"><Description dt:dt="string">E-Prime Primary Realtime Clock</Description><StartTime><Timestamp dt:dt="int">0</Timestamp><DateUtc dt:dt="string">2019-04-11T11:32:26Z</DateUtc></StartTime><FrequencyChanges><FrequencyChange><Frequency dt:dt="r8">2240905</Frequency><Timestamp dt:dt="r8">41817011039582</Timestamp><Current dt:d…	Fullexp_AAB-36-1	60.007	Keyboard	1.0.0.320	1	Keyboard	1209734848	Full	3.0.3.60	3.0.3.60	04/11/2019	11.04.2019 11:32:27	13:32:27	3.0.3.43	2		Keyboard					Keyboard			2	1	2	CelloPractice	PracticeList		14				6	1	14	150					29		knocking_door.wav
Fullexp_AAB	36	1		<?xml version="1.0"?>\n<Clock xmlns:dt="urn:schemas-microsoft-com:datatypes"><Description dt:dt="string">E-Prime Primary Realtime Clock</Description><StartTime><Timestamp dt:dt="int">0</Timestamp><DateUtc dt:dt="string">2019-04-11T11:32:26Z</DateUtc></StartTime><FrequencyChanges><FrequencyChange><Frequency dt:dt="r8">2240905</Frequency><Timestamp dt:dt="r8">41817011039582</Timestamp><Current dt:d…	Fullexp_AAB-36-1	60.007	Keyboard	1.0.0.320	1	Keyboard	1209734848	Full	3.0.3.60	3.0.3.60	04/11/2019	11.04.2019 11:32:27	13:32:27	3.0.3.43	2		Keyboard					Keyboard			2	1	2	CelloPractice	PracticeList		15				9	1	15	150					39		pouring_water.wav
Fullexp_AAB	36	1		<?xml version="1.0"?>\n<Clock xmlns:dt="urn:schemas-microsoft-com:datatypes"><Description dt:dt="string">E-Prime Primary Realtime Clock</Description><StartTime><Timestamp dt:dt="int">0</Timestamp><DateUtc dt:dt="string">2019-04-11T11:32:26Z</DateUtc></StartTime><FrequencyChanges><FrequencyChange><Frequency dt:dt="r8">2240905</Frequency><Timestamp dt:dt="r8">41817011039582</Timestamp><Current dt:d…	Fullexp_AAB-36-1	60.007	Keyboard	1.0.0.320	1	Keyboard	1209734848	Full	3.0.3.60	3.0.3.60	04/11/2019	11.04.2019 11:32:27	13:32:27	3.0.3.43	2		Keyboard					Keyboard			2	1	2	CelloPractice	PracticeList		16				3	1	16	150					15		coins.wav
Fullexp_AAB	36	1		<?xml version="1.0"?>\n<Clock xmlns:dt="urn:schemas-microsoft-com:datatypes"><Description dt:dt="string">E-Prime Primary Realtime Clock</Description><StartTime><Timestamp dt:dt="int">0</Timestamp><DateUtc dt:dt="string">2019-04-11T11:32:26Z</DateUtc></StartTime><FrequencyChanges><FrequencyChange><Frequency dt:dt="r8">2240905</Frequency><Timestamp dt:dt="r8">41817011039582</Timestamp><Current dt:d…	Fullexp_AAB-36-1	60.007	Keyboard	1.0.0.320	1	Keyboard	1209734848	Full	3.0.3.60	3.0.3.60	04/11/2019	11.04.2019 11:32:27	13:32:27	3.0.3.43	3		Keyboard				Keyboard				3	1	3	OrganPractice	PracticeList		1							150						4	beepbeep.wav
Fullexp_AAB	36	1		<?xml version="1.0"?>\n<Clock xmlns:dt="urn:schemas-microsoft-com:datatypes"><Description dt:dt="string">E-Prime Primary Realtime Clock</Description><StartTime><Timestamp dt:dt="int">0</Timestamp><DateUtc dt:dt="string">2019-04-11T11:32:26Z</DateUtc></StartTime><FrequencyChanges><FrequencyChange><Frequency dt:dt="r8">2240905</Frequency><Timestamp dt:dt="r8">41817011039582</Timestamp><Current dt:d…	Fullexp_AAB-36-1	60.007	Keyboard	1.0.0.320	1	Keyboard	1209734848	Full	3.0.3.60	3.0.3.60	04/11/2019	11.04.2019 11:32:27	13:32:27	3.0.3.43	3		Keyboard				Keyboard				3	1	3	OrganPractice	PracticeList		2							150						3	ballkick.wav
Fullexp_AAB	36	1		<?xml version="1.0"?>\n<Clock xmlns:dt="urn:schemas-microsoft-com:datatypes"><Description dt:dt="string">E-Prime Primary Realtime Clock</Description><StartTime><Timestamp dt:dt="int">0</Timestamp><DateUtc dt:dt="string">2019-04-11T11:32:26Z</DateUtc></StartTime><FrequencyChanges><FrequencyChange><Frequency dt:dt="r8">2240905</Frequency><Timestamp dt:dt="r8">41817011039582</Timestamp><Current dt:d…	Fullexp_AAB-36-1	60.007	Keyboard	1.0.0.320	1	Keyboard	1209734848	Full	3.0.3.60	3.0.3.60	04/11/2019	11.04.2019 11:32:27	13:32:27	3.0.3.43	3		Keyboard				Keyboard				3	1	3	OrganPractice	PracticeList		3							150						6	bicycle_horn.wav
Fullexp_AAB	36	1		<?xml version="1.0"?>\n<Clock xmlns:dt="urn:schemas-microsoft-com:datatypes"><Description dt:dt="string">E-Prime Primary Realtime Clock</Description><StartTime><Timestamp dt:dt="int">0</Timestamp><DateUtc dt:dt="string">2019-04-11T11:32:26Z</DateUtc></StartTime><FrequencyChanges><FrequencyChange><Frequency dt:dt="r8">2240905</Frequency><Timestamp dt:dt="r8">41817011039582</Timestamp><Current dt:d…	Fullexp_AAB-36-1	60.007	Keyboard	1.0.0.320	1	Keyboard	1209734848	Full	3.0.3.60	3.0.3.60	04/11/2019	11.04.2019 11:32:27	13:32:27	3.0.3.43	3		Keyboard				Keyboard				3	1	3	OrganPractice	PracticeList		4							150						31	lawn_mower.wav
Fullexp_AAB	36	1		<?xml version="1.0"?>\n<Clock xmlns:dt="urn:schemas-microsoft-com:datatypes"><Description dt:dt="string">E-Prime Primary Realtime Clock</Description><StartTime><Timestamp dt:dt="int">0</Timestamp><DateUtc dt:dt="string">2019-04-11T11:32:26Z</DateUtc></StartTime><FrequencyChanges><FrequencyChange><Frequency dt:dt="r8">2240905</Frequency><Timestamp dt:dt="r8">41817011039582</Timestamp><Current dt:d…	Fullexp_AAB-36-1	60.007	Keyboard	1.0.0.320	1	Keyboard	1209734848	Full	3.0.3.60	3.0.3.60	04/11/2019	11.04.2019 11:32:27	13:32:27	3.0.3.43	3		Keyboard				Keyboard				3	1	3	OrganPractice	PracticeList		5							150						20	drill.wav
Fullexp_AAB	36	1		<?xml version="1.0"?>\n<Clock xmlns:dt="urn:schemas-microsoft-com:datatypes"><Description dt:dt="string">E-Prime Primary Realtime Clock</Description><StartTime><Timestamp dt:dt="int">0</Timestamp><DateUtc dt:dt="string">2019-04-11T11:32:26Z</DateUtc></StartTime><FrequencyChanges><FrequencyChange><Frequency dt:dt="r8">2240905</Frequency><Timestamp dt:dt="r8">41817011039582</Timestamp><Current dt:d…	Fullexp_AAB-36-1	60.007	Keyboard	1.0.0.320	1	Keyboard	1209734848	Full	3.0.3.60	3.0.3.60	04/11/2019	11.04.2019 11:32:27	13:32:27	3.0.3.43	3		Keyboard				Keyboard				3	1	3	OrganPractice	PracticeList		6							150						2	ballhit.wav
Fullexp_AAB	36	1		<?xml version="1.0"?>\n<Clock xmlns:dt="urn:schemas-microsoft-com:datatypes"><Description dt:dt="string">E-Prime Primary Realtime Clock</Description><StartTime><Timestamp dt:dt="int">0</Timestamp><DateUtc dt:dt="string">2019-04-11T11:32:26Z</DateUtc></StartTime><FrequencyChanges><FrequencyChange><Frequency dt:dt="r8">2240905</Frequency><Timestamp dt:dt="r8">41817011039582</Timestamp><Current dt:d…	Fullexp_AAB-36-1	60.007	Keyboard	1.0.0.320	1	Keyboard	1209734848	Full	3.0.3.60	3.0.3.60	04/11/2019	11.04.2019 11:32:27	13:32:27	3.0.3.43	3		Keyboard				Keyboard				3	1	3	OrganPractice	PracticeList		7							150						3	ballkick.wav
Fullexp_AAB	36	1		<?xml version="1.0"?>\n<Clock xmlns:dt="urn:schemas-microsoft-com:datatypes"><Description dt:dt="string">E-Prime Primary Realtime Clock</Description><StartTime><Timestamp dt:dt="int">0</Timestamp><DateUtc dt:dt="string">2019-04-11T11:32:26Z</DateUtc></StartTime><FrequencyChanges><FrequencyChange><Frequency dt:dt="r8">2240905</Frequency><Timestamp dt:dt="r8">41817011039582</Timestamp><Current dt:d…	Fullexp_AAB-36-1	60.007	Keyboard	1.0.0.320	1	Keyboard	1209734848	Full	3.0.3.60	3.0.3.60	04/11/2019	11.04.2019 11:32:27	13:32:27	3.0.3.43	3		Keyboard				Keyboard				3	1	3	OrganPractice	PracticeList		8							150						18	digging_ice.wav
Fullexp_AAB	36	1		<?xml version="1.0"?>\n<Clock xmlns:dt="urn:schemas-microsoft-com:datatypes"><Description dt:dt="string">E-Prime Primary Realtime Clock</Description><StartTime><Timestamp dt:dt="int">0</Timestamp><DateUtc dt:dt="string">2019-04-11T11:32:26Z</DateUtc></StartTime><FrequencyChanges><FrequencyChange><Frequency dt:dt="r8">2240905</Frequency><Timestamp dt:dt="r8">41817011039582</Timestamp><Current dt:d…	Fullexp_AAB-36-1	60.007	Keyboard	1.0.0.320	1	Keyboard	1209734848	Full	3.0.3.60	3.0.3.60	04/11/2019	11.04.2019 11:32:27	13:32:27	3.0.3.43	3		Keyboard				Keyboard				3	1	3	OrganPractice	PracticeList		9							150						38	pool_balls.wav
Fullexp_AAB	36	1		<?xml version="1.0"?>\n<Clock xmlns:dt="urn:schemas-microsoft-com:datatypes"><Description dt:dt="string">E-Prime Primary Realtime Clock</Description><StartTime><Timestamp dt:dt="int">0</Timestamp><DateUtc dt:dt="string">2019-04-11T11:32:26Z</DateUtc></StartTime><FrequencyChanges><FrequencyChange><Frequency dt:dt="r8">2240905</Frequency><Timestamp dt:dt="r8">41817011039582</Timestamp><Current dt:d…	Fullexp_AAB-36-1	60.007	Keyboard	1.0.0.320	1	Keyboard	1209734848	Full	3.0.3.60	3.0.3.60	04/11/2019	11.04.2019 11:32:27	13:32:27	3.0.3.43	3		Keyboard				Keyboard				3	1	3	OrganPractice	PracticeList		10							150						8	camera_click.wav
Fullexp_AAB	36	1		<?xml version="1.0"?>\n<Clock xmlns:dt="urn:schemas-microsoft-com:datatypes"><Description dt:dt="string">E-Prime Primary Realtime Clock</Description><StartTime><Timestamp dt:dt="int">0</Timestamp><DateUtc dt:dt="string">2019-04-11T11:32:26Z</DateUtc></StartTime><FrequencyChanges><FrequencyChange><Frequency dt:dt="r8">2240905</Frequency><Timestamp dt:dt="r8">41817011039582</Timestamp><Current dt:d…	Fullexp_AAB-36-1	60.007	Keyboard	1.0.0.320	1	Keyboard	1209734848	Full	3.0.3.60	3.0.3.60	04/11/2019	11.04.2019 11:32:27	13:32:27	3.0.3.43	3		Keyboard				Keyboard				3	1	3	OrganPractice	PracticeList		11							150						17	cokecan.wav
Fullexp_AAB	36	1		<?xml version="1.0"?>\n<Clock xmlns:dt="urn:schemas-microsoft-com:datatypes"><Description dt:dt="string">E-Prime Primary Realtime Clock</Description><StartTime><Timestamp dt:dt="int">0</Timestamp><DateUtc dt:dt="string">2019-04-11T11:32:26Z</DateUtc></StartTime><FrequencyChanges><FrequencyChange><Frequency dt:dt="r8">2240905</Frequency><Timestamp dt:dt="r8">41817011039582</Timestamp><Current dt:d…	Fullexp_AAB-36-1	60.007	Keyboard	1.0.0.320	1	Keyboard	1209734848	Full	3.0.3.60	3.0.3.60	04/11/2019	11.04.2019 11:32:27	13:32:27	3.0.3.43	3		Keyboard				Keyboard				3	1	3	OrganPractice	PracticeList		12							150						11	chainsaw.wav
Fullexp_AAB	36	1		<?xml version="1.0"?>\n<Clock xmlns:dt="urn:schemas-microsoft-com:datatypes"><Description dt:dt="string">E-Prime Primary Realtime Clock</Description><StartTime><Timestamp dt:dt="int">0</Timestamp><DateUtc dt:dt="string">2019-04-11T11:32:26Z</DateUtc></StartTime><FrequencyChanges><FrequencyChange><Frequency dt:dt="r8">2240905</Frequency><Timestamp dt:dt="r8">41817011039582</Timestamp><Current dt:d…	Fullexp_AAB-36-1	60.007	Keyboard	1.0.0.320	1	Keyboard	1209734848	Full	3.0.3.60	3.0.3.60	04/11/2019	11.04.2019 11:32:27	13:32:27	3.0.3.43	3		Keyboard				Keyboard				3	1	3	OrganPractice	PracticeList		13							150						8	camera_click.wav
Fullexp_AAB	36	1		<?xml version="1.0"?>\n<Clock xmlns:dt="urn:schemas-microsoft-com:datatypes"><Description dt:dt="string">E-Prime Primary Realtime Clock</Description><StartTime><Timestamp dt:dt="int">0</Timestamp><DateUtc dt:dt="string">2019-04-11T11:32:26Z</DateUtc></StartTime><FrequencyChanges><FrequencyChange><Frequency dt:dt="r8">2240905</Frequency><Timestamp dt:dt="r8">41817011039582</Timestamp><Current dt:d…	Fullexp_AAB-36-1	60.007	Keyboard	1.0.0.320	1	Keyboard	1209734848	Full	3.0.3.60	3.0.3.60	04/11/2019	11.04.2019 11:32:27	13:32:27	3.0.3.43	3		Keyboard				Keyboard				3	1	3	OrganPractice	PracticeList		14							150						45	toaster.wav
Fullexp_AAB	36	1		<?xml version="1.0"?>\n<Clock xmlns:dt="urn:schemas-microsoft-com:datatypes"><Description dt:dt="string">E-Prime Primary Realtime Clock</Description><StartTime><Timestamp dt:dt="int">0</Timestamp><DateUtc dt:dt="string">2019-04-11T11:32:26Z</DateUtc></StartTime><FrequencyChanges><FrequencyChange><Frequency dt:dt="r8">2240905</Frequency><Timestamp dt:dt="r8">41817011039582</Timestamp><Current dt:d…	Fullexp_AAB-36-1	60.007	Keyboard	1.0.0.320	1	Keyboard	1209734848	Full	3.0.3.60	3.0.3.60	04/11/2019	11.04.2019 11:32:27	13:32:27	3.0.3.43	3		Keyboard				Keyboard				3	1	3	OrganPractice	PracticeList		15							150						28	knife_sharpening.wav
Fullexp_AAB	36	1		<?xml version="1.0"?>\n<Clock xmlns:dt="urn:schemas-microsoft-com:datatypes"><Description dt:dt="string">E-Prime Primary Realtime Clock</Description><StartTime><Timestamp dt:dt="int">0</Timestamp><DateUtc dt:dt="string">2019-04-11T11:32:26Z</DateUtc></StartTime><FrequencyChanges><FrequencyChange><Frequency dt:dt="r8">2240905</Frequency><Timestamp dt:dt="r8">41817011039582</Timestamp><Current dt:d…	Fullexp_AAB-36-1	60.007	Keyboard	1.0.0.320	1	Keyboard	1209734848	Full	3.0.3.60	3.0.3.60	04/11/2019	11.04.2019 11:32:27	13:32:27	3.0.3.43	3		Keyboard				Keyboard				3	1	3	OrganPractice	PracticeList		16							150						22	glass.wav
Fullexp_AAB	36	1		<?xml version="1.0"?>\n<Clock xmlns:dt="urn:schemas-microsoft-com:datatypes"><Description dt:dt="string">E-Prime Primary Realtime Clock</Description><StartTime><Timestamp dt:dt="int">0</Timestamp><DateUtc dt:dt="string">2019-04-11T11:32:26Z</DateUtc></StartTime><FrequencyChanges><FrequencyChange><Frequency dt:dt="r8">2240905</Frequency><Timestamp dt:dt="r8">41817011039582</Timestamp><Current dt:d…	Fullexp_AAB-36-1	60.007	Keyboard	1.0.0.320	1	Keyboard	1209734848	Full	3.0.3.60	3.0.3.60	04/11/2019	11.04.2019 11:32:27	13:32:27	3.0.3.43	4		Keyboard	1	1	1				Keyboard				BlockProcOrgan	ExpList		1							150			27				keys.wav
Fullexp_AAB	36	1		<?xml version="1.0"?>\n<Clock xmlns:dt="urn:schemas-microsoft-com:datatypes"><Description dt:dt="string">E-Prime Primary Realtime Clock</Description><StartTime><Timestamp dt:dt="int">0</Timestamp><DateUtc dt:dt="string">2019-04-11T11:32:26Z</DateUtc></StartTime><FrequencyChanges><FrequencyChange><Frequency dt:dt="r8">2240905</Frequency><Timestamp dt:dt="r8">41817011039582</Timestamp><Current dt:d…	Fullexp_AAB-36-1	60.007	Keyboard	1.0.0.320	1	Keyboard	1209734848	Full	3.0.3.60	3.0.3.60	04/11/2019	11.04.2019 11:32:27	13:32:27	3.0.3.43	4		Keyboard	1	1	1				Keyboard				BlockProcOrgan	ExpList		2							150			16				coins_fall.wav
Fullexp_AAB	36	1		<?xml version="1.0"?>\n<Clock xmlns:dt="urn:schemas-microsoft-com:datatypes"><Description dt:dt="string">E-Prime Primary Realtime Clock</Description><StartTime><Timestamp dt:dt="int">0</Timestamp><DateUtc dt:dt="string">2019-04-11T11:32:26Z</DateUtc></StartTime><FrequencyChanges><FrequencyChange><Frequency dt:dt="r8">2240905</Frequency><Timestamp dt:dt="r8">41817011039582</Timestamp><Current dt:d…	Fullexp_AAB-36-1	60.007	Keyboard	1.0.0.320	1	Keyboard	1209734848	Full	3.0.3.60	3.0.3.60	04/11/2019	11.04.2019 11:32:27	13:32:27	3.0.3.43	4		Keyboard	1	1	1				Keyboard				BlockProcOrgan	ExpList		3							150			5				bell.wav
Fullexp_AAB	36	1		<?xml version="1.0"?>\n<Clock xmlns:dt="urn:schemas-microsoft-com:datatypes"><Description dt:dt="string">E-Prime Primary Realtime Clock</Description><StartTime><Timestamp dt:dt="int">0</Timestamp><DateUtc dt:dt="string">2019-04-11T11:32:26Z</DateUtc></StartTime><FrequencyChanges><FrequencyChange><Frequency dt:dt="r8">2240905</Frequency><Timestamp dt:dt="r8">41817011039582</Timestamp><Current dt:d…	Fullexp_AAB-36-1	60.007	Keyboard	1.0.0.320	1	Keyboard	1209734848	Full	3.0.3.60	3.0.3.60	04/11/2019	11.04.2019 11:32:27	13:32:27	3.0.3.43	4		Keyboard	1	1	1				Keyboard				BlockProcOrgan	ExpList		4							150			14				coffee_grinder.wav
Fullexp_AAB	36	1		<?xml version="1.0"?>\n<Clock xmlns:dt="urn:schemas-microsoft-com:datatypes"><Description dt:dt="string">E-Prime Primary Realtime Clock</Description><StartTime><Timestamp dt:dt="int">0</Timestamp><DateUtc dt:dt="string">2019-04-11T11:32:26Z</DateUtc></StartTime><FrequencyChanges><FrequencyChange><Frequency dt:dt="r8">2240905</Frequency><Timestamp dt:dt="r8">41817011039582</Timestamp><Current dt:d…	Fullexp_AAB-36-1	60.007	Keyboard	1.0.0.320	1	Keyboard	1209734848	Full	3.0.3.60	3.0.3.60	04/11/2019	11.04.2019 11:32:27	13:32:27	3.0.3.43	4		Keyboard	1	1	1				Keyboard				BlockProcOrgan	ExpList		5							150			25				handblander.wav
Fullexp_AAB	36	1		<?xml version="1.0"?>\n<Clock xmlns:dt="urn:schemas-microsoft-com:datatypes"><Description dt:dt="string">E-Prime Primary Realtime Clock</Description><StartTime><Timestamp dt:dt="int">0</Timestamp><DateUtc dt:dt="string">2019-04-11T11:32:26Z</DateUtc></StartTime><FrequencyChanges><FrequencyChange><Frequency dt:dt="r8">2240905</Frequency><Timestamp dt:dt="r8">41817011039582</Timestamp><Current dt:d…	Fullexp_AAB-36-1	60.007	Keyboard	1.0.0.320	1	Keyboard	1209734848	Full	3.0.3.60	3.0.3.60	04/11/2019	11.04.2019 11:32:27	13:32:27	3.0.3.43	4		Keyboard	1	1	1				Keyboard				BlockProcOrgan	ExpList		6							150			37				plates.wav
Fullexp_AAB	36	1		<?xml version="1.0"?>\n<Clock xmlns:dt="urn:schemas-microsoft-com:datatypes"><Description dt:dt="string">E-Prime Primary Realtime Clock</Description><StartTime><Timestamp dt:dt="int">0</Timestamp><DateUtc dt:dt="string">2019-04-11T11:32:26Z</DateUtc></StartTime><FrequencyChanges><FrequencyChange><Frequency dt:dt="r8">2240905</Frequency><Timestamp dt:dt="r8">41817011039582</Timestamp><Current dt:d…	Fullexp_AAB-36-1	60.007	Keyboard	1.0.0.320	1	Keyboard	1209734848	Full	3.0.3.60	3.0.3.60	04/11/2019	11.04.2019 11:32:27	13:32:27	3.0.3.43	4		Keyboard	1	1	1				Keyboard				BlockProcOrgan	ExpList		7							150			31				lawn_mower.wav
Fullexp_AAB	36	1		<?xml version="1.0"?>\n<Clock xmlns:dt="urn:schemas-microsoft-com:datatypes"><Description dt:dt="string">E-Prime Primary Realtime Clock</Description><StartTime><Timestamp dt:dt="int">0</Timestamp><DateUtc dt:dt="string">2019-04-11T11:32:26Z</DateUtc></StartTime><FrequencyChanges><FrequencyChange><Frequency dt:dt="r8">2240905</Frequency><Timestamp dt:dt="r8">41817011039582</Timestamp><Current dt:d…	Fullexp_AAB-36-1	60.007	Keyboard	1.0.0.320	1	Keyboard	1209734848	Full	3.0.3.60	3.0.3.60	04/11/2019	11.04.2019 11:32:27	13:32:27	3.0.3.43	4		Keyboard	1	1	1				Keyboard				BlockProcOrgan	ExpList		8							150			42				scissors.wav
Fullexp_AAB	36	1		<?xml version="1.0"?>\n<Clock xmlns:dt="urn:schemas-microsoft-com:datatypes"><Description dt:dt="string">E-Prime Primary Realtime Clock</Description><StartTime><Timestamp dt:dt="int">0</Timestamp><DateUtc dt:dt="string">2019-04-11T11:32:26Z</DateUtc></StartTime><FrequencyChanges><FrequencyChange><Frequency dt:dt="r8">2240905</Frequency><Timestamp dt:dt="r8">41817011039582</Timestamp><Current dt:d…	Fullexp_AAB-36-1	60.007	Keyboard	1.0.0.320	1	Keyboard	1209734848	Full	3.0.3.60	3.0.3.60	04/11/2019	11.04.2019 11:32:27	13:32:27	3.0.3.43	4		Keyboard	1	1	1				Keyboard				BlockProcOrgan	ExpList		9							150			43				stapler.wav
Fullexp_AAB	36	1		<?xml version="1.0"?>\n<Clock xmlns:dt="urn:schemas-microsoft-com:datatypes"><Description dt:dt="string">E-Prime Primary Realtime Clock</Description><StartTime><Timestamp dt:dt="int">0</Timestamp><DateUtc dt:dt="string">2019-04-11T11:32:26Z</DateUtc></StartTime><FrequencyChanges><FrequencyChange><Frequency dt:dt="r8">2240905</Frequency><Timestamp dt:dt="r8">41817011039582</Timestamp><Current dt:d…	Fullexp_AAB-36-1	60.007	Keyboard	1.0.0.320	1	Keyboard	1209734848	Full	3.0.3.60	3.0.3.60	04/11/2019	11.04.2019 11:32:27	13:32:27	3.0.3.43	4		Keyboard	1	1	1				Keyboard				BlockProcOrgan	ExpList		10							150			17				cokecan.wav
Fullexp_AAB	36	1		<?xml version="1.0"?>\n<Clock xmlns:dt="urn:schemas-microsoft-com:datatypes"><Description dt:dt="string">E-Prime Primary Realtime Clock</Description><StartTime><Timestamp dt:dt="int">0</Timestamp><DateUtc dt:dt="string">2019-04-11T11:32:26Z</DateUtc></StartTime><FrequencyChanges><FrequencyChange><Frequency dt:dt="r8">2240905</Frequency><Timestamp dt:dt="r8">41817011039582</Timestamp><Current dt:d…	Fullexp_AAB-36-1	60.007	Keyboard	1.0.0.320	1	Keyboard	1209734848	Full	3.0.3.60	3.0.3.60	04/11/2019	11.04.2019 11:32:27	13:32:27	3.0.3.43	4		Keyboard	1	1	1				Keyboard				BlockProcOrgan	ExpList		11							150			15				coins.wav
Fullexp_AAB	36	1		<?xml version="1.0"?>\n<Clock xmlns:dt="urn:schemas-microsoft-com:datatypes"><Description dt:dt="string">E-Prime Primary Realtime Clock</Description><StartTime><Timestamp dt:dt="int">0</Timestamp><DateUtc dt:dt="string">2019-04-11T11:32:26Z</DateUtc></StartTime><FrequencyChanges><FrequencyChange><Frequency dt:dt="r8">2240905</Frequency><Timestamp dt:dt="r8">41817011039582</Timestamp><Current dt:d…	Fullexp_AAB-36-1	60.007	Keyboard	1.0.0.320	1	Keyboard	1209734848	Full	3.0.3.60	3.0.3.60	04/11/2019	11.04.2019 11:32:27	13:32:27	3.0.3.43	4		Keyboard	1	1	1				Keyboard				BlockProcOrgan	ExpList		12							150			4				beepbeep.wav
Fullexp_AAB	36	1		<?xml version="1.0"?>\n<Clock xmlns:dt="urn:schemas-microsoft-com:datatypes"><Description dt:dt="string">E-Prime Primary Realtime Clock</Description><StartTime><Timestamp dt:dt="int">0</Timestamp><DateUtc dt:dt="string">2019-04-11T11:32:26Z</DateUtc></StartTime><FrequencyChanges><FrequencyChange><Frequency dt:dt="r8">2240905</Frequency><Timestamp dt:dt="r8">41817011039582</Timestamp><Current dt:d…	Fullexp_AAB-36-1	60.007	Keyboard	1.0.0.320	1	Keyboard	1209734848	Full	3.0.3.60	3.0.3.60	04/11/2019	11.04.2019 11:32:27	13:32:27	3.0.3.43	4		Keyboard	1	1	1				Keyboard				BlockProcOrgan	ExpList		13							150			40				register.wav
Fullexp_AAB	36	1		<?xml version="1.0"?>\n<Clock xmlns:dt="urn:schemas-microsoft-com:datatypes"><Description dt:dt="string">E-Prime Primary Realtime Clock</Description><StartTime><Timestamp dt:dt="int">0</Timestamp><DateUtc dt:dt="string">2019-04-11T11:32:26Z</DateUtc></StartTime><FrequencyChanges><FrequencyChange><Frequency dt:dt="r8">2240905</Frequency><Timestamp dt:dt="r8">41817011039582</Timestamp><Current dt:d…	Fullexp_AAB-36-1	60.007	Keyboard	1.0.0.320	1	Keyboard	1209734848	Full	3.0.3.60	3.0.3.60	04/11/2019	11.04.2019 11:32:27	13:32:27	3.0.3.43	4		Keyboard	1	1	1				Keyboard				BlockProcOrgan	ExpList		14							150			25				handblander.wav
Fullexp_AAB	36	1		<?xml version="1.0"?>\n<Clock xmlns:dt="urn:schemas-microsoft-com:datatypes"><Description dt:dt="string">E-Prime Primary Realtime Clock</Description><StartTime><Timestamp dt:dt="int">0</Timestamp><DateUtc dt:dt="string">2019-04-11T11:32:26Z</DateUtc></StartTime><FrequencyChanges><FrequencyChange><Frequency dt:dt="r8">2240905</Frequency><Timestamp dt:dt="r8">41817011039582</Timestamp><Current dt:d…	Fullexp_AAB-36-1	60.007	Keyboard	1.0.0.320	1	Keyboard	1209734848	Full	3.0.3.60	3.0.3.60	04/11/2019	11.04.2019 11:32:27	13:32:27	3.0.3.43	4		Keyboard	1	1	1				Keyboard				BlockProcOrgan	ExpList		15							150			33				lighting_a_match.wav
Fullexp_AAB	36	1		<?xml version="1.0"?>\n<Clock xmlns:dt="urn:schemas-microsoft-com:datatypes"><Description dt:dt="string">E-Prime Primary Realtime Clock</Description><StartTime><Timestamp dt:dt="int">0</Timestamp><DateUtc dt:dt="string">2019-04-11T11:32:26Z</DateUtc></StartTime><FrequencyChanges><FrequencyChange><Frequency dt:dt="r8">2240905</Frequency><Timestamp dt:dt="r8">41817011039582</Timestamp><Current dt:d…	Fullexp_AAB-36-1	60.007	Keyboard	1.0.0.320	1	Keyboard	1209734848	Full	3.0.3.60	3.0.3.60	04/11/2019	11.04.2019 11:32:27	13:32:27	3.0.3.43	4		Keyboard	1	1	1				Keyboard				BlockProcOrgan	ExpList		16							150			20				drill.wav
Fullexp_AAB	36	1		<?xml version="1.0"?>\n<Clock xmlns:dt="urn:schemas-microsoft-com:datatypes"><Description dt:dt="string">E-Prime Primary Realtime Clock</Description><StartTime><Timestamp dt:dt="int">0</Timestamp><DateUtc dt:dt="string">2019-04-11T11:32:26Z</DateUtc></StartTime><FrequencyChanges><FrequencyChange><Frequency dt:dt="r8">2240905</Frequency><Timestamp dt:dt="r8">41817011039582</Timestamp><Current dt:d…	Fullexp_AAB-36-1	60.007	Keyboard	1.0.0.320	1	Keyboard	1209734848	Full	3.0.3.60	3.0.3.60	04/11/2019	11.04.2019 11:32:27	13:32:27	3.0.3.43	4		Keyboard	1	1	1				Keyboard				BlockProcOrgan	ExpList		17							150			39				pouring_water.wav
Fullexp_AAB	36	1		<?xml version="1.0"?>\n<Clock xmlns:dt="urn:schemas-microsoft-com:datatypes"><Description dt:dt="string">E-Prime Primary Realtime Clock</Description><StartTime><Timestamp dt:dt="int">0</Timestamp><DateUtc dt:dt="string">2019-04-11T11:32:26Z</DateUtc></StartTime><FrequencyChanges><FrequencyChange><Frequency dt:dt="r8">2240905</Frequency><Timestamp dt:dt="r8">41817011039582</Timestamp><Current dt:d…	Fullexp_AAB-36-1	60.007	Keyboard	1.0.0.320	1	Keyboard	1209734848	Full	3.0.3.60	3.0.3.60	04/11/2019	11.04.2019 11:32:27	13:32:27	3.0.3.43	4		Keyboard	1	1	1				Keyboard				BlockProcOrgan	ExpList		18							150			24				hammering_nail.wav
Fullexp_AAB	36	1		<?xml version="1.0"?>\n<Clock xmlns:dt="urn:schemas-microsoft-com:datatypes"><Description dt:dt="string">E-Prime Primary Realtime Clock</Description><StartTime><Timestamp dt:dt="int">0</Timestamp><DateUtc dt:dt="string">2019-04-11T11:32:26Z</DateUtc></StartTime><FrequencyChanges><FrequencyChange><Frequency dt:dt="r8">2240905</Frequency><Timestamp dt:dt="r8">41817011039582</Timestamp><Current dt:d…	Fullexp_AAB-36-1	60.007	Keyboard	1.0.0.320	1	Keyboard	1209734848	Full	3.0.3.60	3.0.3.60	04/11/2019	11.04.2019 11:32:27	13:32:27	3.0.3.43	4		Keyboard	1	1	1				Keyboard				BlockProcOrgan	ExpList		19							150			40				register.wav
Fullexp_AAB	36	1		<?xml version="1.0"?>\n<Clock xmlns:dt="urn:schemas-microsoft-com:datatypes"><Description dt:dt="string">E-Prime Primary Realtime Clock</Description><StartTime><Timestamp dt:dt="int">0</Timestamp><DateUtc dt:dt="string">2019-04-11T11:32:26Z</DateUtc></StartTime><FrequencyChanges><FrequencyChange><Frequency dt:dt="r8">2240905</Frequency><Timestamp dt:dt="r8">41817011039582</Timestamp><Current dt:d…	Fullexp_AAB-36-1	60.007	Keyboard	1.0.0.320	1	Keyboard	1209734848	Full	3.0.3.60	3.0.3.60	04/11/2019	11.04.2019 11:32:27	13:32:27	3.0.3.43	4		Keyboard	1	1	1				Keyboard				BlockProcOrgan	ExpList		20							150			19				doorbell.wav
Fullexp_AAB	36	1		<?xml version="1.0"?>\n<Clock xmlns:dt="urn:schemas-microsoft-com:datatypes"><Description dt:dt="string">E-Prime Primary Realtime Clock</Description><StartTime><Timestamp dt:dt="int">0</Timestamp><DateUtc dt:dt="string">2019-04-11T11:32:26Z</DateUtc></StartTime><FrequencyChanges><FrequencyChange><Frequency dt:dt="r8">2240905</Frequency><Timestamp dt:dt="r8">41817011039582</Timestamp><Current dt:d…	Fullexp_AAB-36-1	60.007	Keyboard	1.0.0.320	1	Keyboard	1209734848	Full	3.0.3.60	3.0.3.60	04/11/2019	11.04.2019 11:32:27	13:32:27	3.0.3.43	4		Keyboard	1	1	1				Keyboard				BlockProcOrgan	ExpList		21							150			45				toaster.wav
Fullexp_AAB	36	1		<?xml version="1.0"?>\n<Clock xmlns:dt="urn:schemas-microsoft-com:datatypes"><Description dt:dt="string">E-Prime Primary Realtime Clock</Description><StartTime><Timestamp dt:dt="int">0</Timestamp><DateUtc dt:dt="string">2019-04-11T11:32:26Z</DateUtc></StartTime><FrequencyChanges><FrequencyChange><Frequency dt:dt="r8">2240905</Frequency><Timestamp dt:dt="r8">41817011039582</Timestamp><Current dt:d…	Fullexp_AAB-36-1	60.007	Keyboard	1.0.0.320	1	Keyboard	1209734848	Full	3.0.3.60	3.0.3.60	04/11/2019	11.04.2019 11:32:27	13:32:27	3.0.3.43	4		Keyboard	1	1	1				Keyboard				BlockProcOrgan	ExpList		22							150			13				clown_honk.wav
Fullexp_AAB	36	1		<?xml version="1.0"?>\n<Clock xmlns:dt="urn:schemas-microsoft-com:datatypes"><Description dt:dt="string">E-Prime Primary Realtime Clock</Description><StartTime><Timestamp dt:dt="int">0</Timestamp><DateUtc dt:dt="string">2019-04-11T11:32:26Z</DateUtc></StartTime><FrequencyChanges><FrequencyChange><Frequency dt:dt="r8">2240905</Frequency><Timestamp dt:dt="r8">41817011039582</Timestamp><Current dt:d…	Fullexp_AAB-36-1	60.007	Keyboard	1.0.0.320	1	Keyboard	1209734848	Full	3.0.3.60	3.0.3.60	04/11/2019	11.04.2019 11:32:27	13:32:27	3.0.3.43	4		Keyboard	1	1	1				Keyboard				BlockProcOrgan	ExpList		23							150			44				telephone.wav
Fullexp_AAB	36	1		<?xml version="1.0"?>\n<Clock xmlns:dt="urn:schemas-microsoft-com:datatypes"><Description dt:dt="string">E-Prime Primary Realtime Clock</Description><StartTime><Timestamp dt:dt="int">0</Timestamp><DateUtc dt:dt="string">2019-04-11T11:32:26Z</DateUtc></StartTime><FrequencyChanges><FrequencyChange><Frequency dt:dt="r8">2240905</Frequency><Timestamp dt:dt="r8">41817011039582</Timestamp><Current dt:d…	Fullexp_AAB-36-1	60.007	Keyboard	1.0.0.320	1	Keyboard	1209734848	Full	3.0.3.60	3.0.3.60	04/11/2019	11.04.2019 11:32:27	13:32:27	3.0.3.43	4		Keyboard	1	1	1				Keyboard				BlockProcOrgan	ExpList		24							150			45				toaster.wav
Fullexp_AAB	36	1		<?xml version="1.0"?>\n<Clock xmlns:dt="urn:schemas-microsoft-com:datatypes"><Description dt:dt="string">E-Prime Primary Realtime Clock</Description><StartTime><Timestamp dt:dt="int">0</Timestamp><DateUtc dt:dt="string">2019-04-11T11:32:26Z</DateUtc></StartTime><FrequencyChanges><FrequencyChange><Frequency dt:dt="r8">2240905</Frequency><Timestamp dt:dt="r8">41817011039582</Timestamp><Current dt:d…	Fullexp_AAB-36-1	60.007	Keyboard	1.0.0.320	1	Keyboard	1209734848	Full	3.0.3.60	3.0.3.60	04/11/2019	11.04.2019 11:32:27	13:32:27	3.0.3.43	4		Keyboard	1	1	1				Keyboard				BlockProcOrgan	ExpList		25							150			8				camera_click.wav
Fullexp_AAB	36	1		<?xml version="1.0"?>\n<Clock xmlns:dt="urn:schemas-microsoft-com:datatypes"><Description dt:dt="string">E-Prime Primary Realtime Clock</Description><StartTime><Timestamp dt:dt="int">0</Timestamp><DateUtc dt:dt="string">2019-04-11T11:32:26Z</DateUtc></StartTime><FrequencyChanges><FrequencyChange><Frequency dt:dt="r8">2240905</Frequency><Timestamp dt:dt="r8">41817011039582</Timestamp><Current dt:d…	Fullexp_AAB-36-1	60.007	Keyboard	1.0.0.320	1	Keyboard	1209734848	Full	3.0.3.60	3.0.3.60	04/11/2019	11.04.2019 11:32:27	13:32:27	3.0.3.43	4		Keyboard	1	1	1				Keyboard				BlockProcOrgan	ExpList		26							150			26				keyboard.wav
Fullexp_AAB	36	1		<?xml version="1.0"?>\n<Clock xmlns:dt="urn:schemas-microsoft-com:datatypes"><Description dt:dt="string">E-Prime Primary Realtime Clock</Description><StartTime><Timestamp dt:dt="int">0</Timestamp><DateUtc dt:dt="string">2019-04-11T11:32:26Z</DateUtc></StartTime><FrequencyChanges><FrequencyChange><Frequency dt:dt="r8">2240905</Frequency><Timestamp dt:dt="r8">41817011039582</Timestamp><Current dt:d…	Fullexp_AAB-36-1	60.007	Keyboard	1.0.0.320	1	Keyboard	1209734848	Full	3.0.3.60	3.0.3.60	04/11/2019	11.04.2019 11:32:27	13:32:27	3.0.3.43	4		Keyboard	1	1	1				Keyboard				BlockProcOrgan	ExpList		27							150			37				plates.wav
Fullexp_AAB	36	1		<?xml version="1.0"?>\n<Clock xmlns:dt="urn:schemas-microsoft-com:datatypes"><Description dt:dt="string">E-Prime Primary Realtime Clock</Description><StartTime><Timestamp dt:dt="int">0</Timestamp><DateUtc dt:dt="string">2019-04-11T11:32:26Z</DateUtc></StartTime><FrequencyChanges><FrequencyChange><Frequency dt:dt="r8">2240905</Frequency><Timestamp dt:dt="r8">41817011039582</Timestamp><Current dt:d…	Fullexp_AAB-36-1	60.007	Keyboard	1.0.0.320	1	Keyboard	1209734848	Full	3.0.3.60	3.0.3.60	04/11/2019	11.04.2019 11:32:27	13:32:27	3.0.3.43	4		Keyboard	1	1	1				Keyboard				BlockProcOrgan	ExpList		28							150			5				bell.wav
Fullexp_AAB	36	1		<?xml version="1.0"?>\n<Clock xmlns:dt="urn:schemas-microsoft-com:datatypes"><Description dt:dt="string">E-Prime Primary Realtime Clock</Description><StartTime><Timestamp dt:dt="int">0</Timestamp><DateUtc dt:dt="string">2019-04-11T11:32:26Z</DateUtc></StartTime><FrequencyChanges><FrequencyChange><Frequency dt:dt="r8">2240905</Frequency><Timestamp dt:dt="r8">41817011039582</Timestamp><Current dt:d…	Fullexp_AAB-36-1	60.007	Keyboard	1.0.0.320	1	Keyboard	1209734848	Full	3.0.3.60	3.0.3.60	04/11/2019	11.04.2019 11:32:27	13:32:27	3.0.3.43	4		Keyboard	1	1	1				Keyboard				BlockProcOrgan	ExpList		29							150			21				fax_machine_ring.wav
Fullexp_AAB	36	1		<?xml version="1.0"?>\n<Clock xmlns:dt="urn:schemas-microsoft-com:datatypes"><Description dt:dt="string">E-Prime Primary Realtime Clock</Description><StartTime><Timestamp dt:dt="int">0</Timestamp><DateUtc dt:dt="string">2019-04-11T11:32:26Z</DateUtc></StartTime><FrequencyChanges><FrequencyChange><Frequency dt:dt="r8">2240905</Frequency><Timestamp dt:dt="r8">41817011039582</Timestamp><Current dt:d…	Fullexp_AAB-36-1	60.007	Keyboard	1.0.0.320	1	Keyboard	1209734848	Full	3.0.3.60	3.0.3.60	04/11/2019	11.04.2019 11:32:27	13:32:27	3.0.3.43	4		Keyboard	1	1	1				Keyboard				BlockProcOrgan	ExpList		30							150			19				doorbell.wav
Fullexp_AAB	36	1		<?xml version="1.0"?>\n<Clock xmlns:dt="urn:schemas-microsoft-com:datatypes"><Description dt:dt="string">E-Prime Primary Realtime Clock</Description><StartTime><Timestamp dt:dt="int">0</Timestamp><DateUtc dt:dt="string">2019-04-11T11:32:26Z</DateUtc></StartTime><FrequencyChanges><FrequencyChange><Frequency dt:dt="r8">2240905</Frequency><Timestamp dt:dt="r8">41817011039582</Timestamp><Current dt:d…	Fullexp_AAB-36-1	60.007	Keyboard	1.0.0.320	1	Keyboard	1209734848	Full	3.0.3.60	3.0.3.60	04/11/2019	11.04.2019 11:32:27	13:32:27	3.0.3.43	4		Keyboard	1	1	1				Keyboard				BlockProcOrgan	ExpList		31							150			23				glass_clashing.wav
Fullexp_AAB	36	1		<?xml version="1.0"?>\n<Clock xmlns:dt="urn:schemas-microsoft-com:datatypes"><Description dt:dt="string">E-Prime Primary Realtime Clock</Description><StartTime><Timestamp dt:dt="int">0</Timestamp><DateUtc dt:dt="string">2019-04-11T11:32:26Z</DateUtc></StartTime><FrequencyChanges><FrequencyChange><Frequency dt:dt="r8">2240905</Frequency><Timestamp dt:dt="r8">41817011039582</Timestamp><Current dt:d…	Fullexp_AAB-36-1	60.007	Keyboard	1.0.0.320	1	Keyboard	1209734848	Full	3.0.3.60	3.0.3.60	04/11/2019	11.04.2019 11:32:27	13:32:27	3.0.3.43	4		Keyboard	1	1	1				Keyboard				BlockProcOrgan	ExpList		32							150			21				fax_machine_ring.wav
Fullexp_AAB	36	1		<?xml version="1.0"?>\n<Clock xmlns:dt="urn:schemas-microsoft-com:datatypes"><Description dt:dt="string">E-Prime Primary Realtime Clock</Description><StartTime><Timestamp dt:dt="int">0</Timestamp><DateUtc dt:dt="string">2019-04-11T11:32:26Z</DateUtc></StartTime><FrequencyChanges><FrequencyChange><Frequency dt:dt="r8">2240905</Frequency><Timestamp dt:dt="r8">41817011039582</Timestamp><Current dt:d…	Fullexp_AAB-36-1	60.007	Keyboard	1.0.0.320	1	Keyboard	1209734848	Full	3.0.3.60	3.0.3.60	04/11/2019	11.04.2019 11:32:27	13:32:27	3.0.3.43	4		Keyboard	1	1	1				Keyboard				BlockProcOrgan	ExpList		33							150			33				lighting_a_match.wav
Fullexp_AAB	36	1		<?xml version="1.0"?>\n<Clock xmlns:dt="urn:schemas-microsoft-com:datatypes"><Description dt:dt="string">E-Prime Primary Realtime Clock</Description><StartTime><Timestamp dt:dt="int">0</Timestamp><DateUtc dt:dt="string">2019-04-11T11:32:26Z</DateUtc></StartTime><FrequencyChanges><FrequencyChange><Frequency dt:dt="r8">2240905</Frequency><Timestamp dt:dt="r8">41817011039582</Timestamp><Current dt:d…	Fullexp_AAB-36-1	60.007	Keyboard	1.0.0.320	1	Keyboard	1209734848	Full	3.0.3.60	3.0.3.60	04/11/2019	11.04.2019 11:32:27	13:32:27	3.0.3.43	4		Keyboard	1	1	1				Keyboard				BlockProcOrgan	ExpList		34							150			9				car_door.wav
Fullexp_AAB	36	1		<?xml version="1.0"?>\n<Clock xmlns:dt="urn:schemas-microsoft-com:datatypes"><Description dt:dt="string">E-Prime Primary Realtime Clock</Description><StartTime><Timestamp dt:dt="int">0</Timestamp><DateUtc dt:dt="string">2019-04-11T11:32:26Z</DateUtc></StartTime><FrequencyChanges><FrequencyChange><Frequency dt:dt="r8">2240905</Frequency><Timestamp dt:dt="r8">41817011039582</Timestamp><Current dt:d…	Fullexp_AAB-36-1	60.007	Keyboard	1.0.0.320	1	Keyboard	1209734848	Full	3.0.3.60	3.0.3.60	04/11/2019	11.04.2019 11:32:27	13:32:27	3.0.3.43	4		Keyboard	1	1	1				Keyboard				BlockProcOrgan	ExpList		35							150			26				keyboard.wav
Fullexp_AAB	36	1		<?xml version="1.0"?>\n<Clock xmlns:dt="urn:schemas-microsoft-com:datatypes"><Description dt:dt="string">E-Prime Primary Realtime Clock</Description><StartTime><Timestamp dt:dt="int">0</Timestamp><DateUtc dt:dt="string">2019-04-11T11:32:26Z</DateUtc></StartTime><FrequencyChanges><FrequencyChange><Frequency dt:dt="r8">2240905</Frequency><Timestamp dt:dt="r8">41817011039582</Timestamp><Current dt:d…	Fullexp_AAB-36-1	60.007	Keyboard	1.0.0.320	1	Keyboard	1209734848	Full	3.0.3.60	3.0.3.60	04/11/2019	11.04.2019 11:32:27	13:32:27	3.0.3.43	4		Keyboard	1	1	1				Keyboard				BlockProcOrgan	ExpList		36							150			43				stapler.wav
Fullexp_AAB	36	1		<?xml version="1.0"?>\n<Clock xmlns:dt="urn:schemas-microsoft-com:datatypes"><Description dt:dt="string">E-Prime Primary Realtime Clock</Description><StartTime><Timestamp dt:dt="int">0</Timestamp><DateUtc dt:dt="string">2019-04-11T11:32:26Z</DateUtc></StartTime><FrequencyChanges><FrequencyChange><Frequency dt:dt="r8">2240905</Frequency><Timestamp dt:dt="r8">41817011039582</Timestamp><Current dt:d…	Fullexp_AAB-36-1	60.007	Keyboard	1.0.0.320	1	Keyboard	1209734848	Full	3.0.3.60	3.0.3.60	04/11/2019	11.04.2019 11:32:27	13:32:27	3.0.3.43	4		Keyboard	1	1	1				Keyboard				BlockProcOrgan	ExpList		37							150			41				sandpaper.wav
Fullexp_AAB	36	1		<?xml version="1.0"?>\n<Clock xmlns:dt="urn:schemas-microsoft-com:datatypes"><Description dt:dt="string">E-Prime Primary Realtime Clock</Description><StartTime><Timestamp dt:dt="int">0</Timestamp><DateUtc dt:dt="string">2019-04-11T11:32:26Z</DateUtc></StartTime><FrequencyChanges><FrequencyChange><Frequency dt:dt="r8">2240905</Frequency><Timestamp dt:dt="r8">41817011039582</Timestamp><Current dt:d…	Fullexp_AAB-36-1	60.007	Keyboard	1.0.0.320	1	Keyboard	1209734848	Full	3.0.3.60	3.0.3.60	04/11/2019	11.04.2019 11:32:27	13:32:27	3.0.3.43	4		Keyboard	1	1	1				Keyboard				BlockProcOrgan	ExpList		38							150			32				lighter.wav
Fullexp_AAB	36	1		<?xml version="1.0"?>\n<Clock xmlns:dt="urn:schemas-microsoft-com:datatypes"><Description dt:dt="string">E-Prime Primary Realtime Clock</Description><StartTime><Timestamp dt:dt="int">0</Timestamp><DateUtc dt:dt="string">2019-04-11T11:32:26Z</DateUtc></StartTime><FrequencyChanges><FrequencyChange><Frequency dt:dt="r8">2240905</Frequency><Timestamp dt:dt="r8">41817011039582</Timestamp><Current dt:d…	Fullexp_AAB-36-1	60.007	Keyboard	1.0.0.320	1	Keyboard	1209734848	Full	3.0.3.60	3.0.3.60	04/11/2019	11.04.2019 11:32:27	13:32:27	3.0.3.43	4		Keyboard	1	1	1				Keyboard				BlockProcOrgan	ExpList		39							150			24				hammering_nail.wav
Fullexp_AAB	36	1		<?xml version="1.0"?>\n<Clock xmlns:dt="urn:schemas-microsoft-com:datatypes"><Description dt:dt="string">E-Prime Primary Realtime Clock</Description><StartTime><Timestamp dt:dt="int">0</Timestamp><DateUtc dt:dt="string">2019-04-11T11:32:26Z</DateUtc></StartTime><FrequencyChanges><FrequencyChange><Frequency dt:dt="r8">2240905</Frequency><Timestamp dt:dt="r8">41817011039582</Timestamp><Current dt:d…	Fullexp_AAB-36-1	60.007	Keyboard	1.0.0.320	1	Keyboard	1209734848	Full	3.0.3.60	3.0.3.60	04/11/2019	11.04.2019 11:32:27	13:32:27	3.0.3.43	4		Keyboard	1	1	1				Keyboard				BlockProcOrgan	ExpList		40							150			37				plates.wav
Fullexp_AAB	36	1		<?xml version="1.0"?>\n<Clock xmlns:dt="urn:schemas-microsoft-com:datatypes"><Description dt:dt="string">E-Prime Primary Realtime Clock</Description><StartTime><Timestamp dt:dt="int">0</Timestamp><DateUtc dt:dt="string">2019-04-11T11:32:26Z</DateUtc></StartTime><FrequencyChanges><FrequencyChange><Frequency dt:dt="r8">2240905</Frequency><Timestamp dt:dt="r8">41817011039582</Timestamp><Current dt:d…	Fullexp_AAB-36-1	60.007	Keyboard	1.0.0.320	1	Keyboard	1209734848	Full	3.0.3.60	3.0.3.60	04/11/2019	11.04.2019 11:32:27	13:32:27	3.0.3.43	4		Keyboard	1	1	1				Keyboard				BlockProcOrgan	ExpList		41							150			39				pouring_water.wav
Fullexp_AAB	36	1		<?xml version="1.0"?>\n<Clock xmlns:dt="urn:schemas-microsoft-com:datatypes"><Description dt:dt="string">E-Prime Primary Realtime Clock</Description><StartTime><Timestamp dt:dt="int">0</Timestamp><DateUtc dt:dt="string">2019-04-11T11:32:26Z</DateUtc></StartTime><FrequencyChanges><FrequencyChange><Frequency dt:dt="r8">2240905</Frequency><Timestamp dt:dt="r8">41817011039582</Timestamp><Current dt:d…	Fullexp_AAB-36-1	60.007	Keyboard	1.0.0.320	1	Keyboard	1209734848	Full	3.0.3.60	3.0.3.60	04/11/2019	11.04.2019 11:32:27	13:32:27	3.0.3.43	4		Keyboard	1	1	1				Keyboard				BlockProcOrgan	ExpList		42							150			19				doorbell.wav
Fullexp_AAB	36	1		<?xml version="1.0"?>\n<Clock xmlns:dt="urn:schemas-microsoft-com:datatypes"><Description dt:dt="string">E-Prime Primary Realtime Clock</Description><StartTime><Timestamp dt:dt="int">0</Timestamp><DateUtc dt:dt="string">2019-04-11T11:32:26Z</DateUtc></StartTime><FrequencyChanges><FrequencyChange><Frequency dt:dt="r8">2240905</Frequency><Timestamp dt:dt="r8">41817011039582</Timestamp><Current dt:d…	Fullexp_AAB-36-1	60.007	Keyboard	1.0.0.320	1	Keyboard	1209734848	Full	3.0.3.60	3.0.3.60	04/11/2019	11.04.2019 11:32:27	13:32:27	3.0.3.43	4		Keyboard	1	1	1				Keyboard				BlockProcOrgan	ExpList		43							150			2				ballhit.wav
Fullexp_AAB	36	1		<?xml version="1.0"?>\n<Clock xmlns:dt="urn:schemas-microsoft-com:datatypes"><Description dt:dt="string">E-Prime Primary Realtime Clock</Description><StartTime><Timestamp dt:dt="int">0</Timestamp><DateUtc dt:dt="string">2019-04-11T11:32:26Z</DateUtc></StartTime><FrequencyChanges><FrequencyChange><Frequency dt:dt="r8">2240905</Frequency><Timestamp dt:dt="r8">41817011039582</Timestamp><Current dt:d…	Fullexp_AAB-36-1	60.007	Keyboard	1.0.0.320	1	Keyboard	1209734848	Full	3.0.3.60	3.0.3.60	04/11/2019	11.04.2019 11:32:27	13:32:27	3.0.3.43	4		Keyboard	1	1	1				Keyboard				BlockProcOrgan	ExpList		44							150			16				coins_fall.wav
Fullexp_AAB	36	1		<?xml version="1.0"?>\n<Clock xmlns:dt="urn:schemas-microsoft-com:datatypes"><Description dt:dt="string">E-Prime Primary Realtime Clock</Description><StartTime><Timestamp dt:dt="int">0</Timestamp><DateUtc dt:dt="string">2019-04-11T11:32:26Z</DateUtc></StartTime><FrequencyChanges><FrequencyChange><Frequency dt:dt="r8">2240905</Frequency><Timestamp dt:dt="r8">41817011039582</Timestamp><Current dt:d…	Fullexp_AAB-36-1	60.007	Keyboard	1.0.0.320	1	Keyboard	1209734848	Full	3.0.3.60	3.0.3.60	04/11/2019	11.04.2019 11:32:27	13:32:27	3.0.3.43	4		Keyboard	1	1	1				Keyboard				BlockProcOrgan	ExpList		45							150			7				bike_bell_2.wav
Fullexp_AAB	36	1		<?xml version="1.0"?>\n<Clock xmlns:dt="urn:schemas-microsoft-com:datatypes"><Description dt:dt="string">E-Prime Primary Realtime Clock</Description><StartTime><Timestamp dt:dt="int">0</Timestamp><DateUtc dt:dt="string">2019-04-11T11:32:26Z</DateUtc></StartTime><FrequencyChanges><FrequencyChange><Frequency dt:dt="r8">2240905</Frequency><Timestamp dt:dt="r8">41817011039582</Timestamp><Current dt:d…	Fullexp_AAB-36-1	60.007	Keyboard	1.0.0.320	1	Keyboard	1209734848	Full	3.0.3.60	3.0.3.60	04/11/2019	11.04.2019 11:32:27	13:32:27	3.0.3.43	4		Keyboard	1	1	1				Keyboard				BlockProcOrgan	ExpList		46							150			23				glass_clashing.wav
Fullexp_AAB	36	1		<?xml version="1.0"?>\n<Clock xmlns:dt="urn:schemas-microsoft-com:datatypes"><Description dt:dt="string">E-Prime Primary Realtime Clock</Description><StartTime><Timestamp dt:dt="int">0</Timestamp><DateUtc dt:dt="string">2019-04-11T11:32:26Z</DateUtc></StartTime><FrequencyChanges><FrequencyChange><Frequency dt:dt="r8">2240905</Frequency><Timestamp dt:dt="r8">41817011039582</Timestamp><Current dt:d…	Fullexp_AAB-36-1	60.007	Keyboard	1.0.0.320	1	Keyboard	1209734848	Full	3.0.3.60	3.0.3.60	04/11/2019	11.04.2019 11:32:27	13:32:27	3.0.3.43	4		Keyboard	1	1	1				Keyboard				BlockProcOrgan	ExpList		47							150			39				pouring_water.wav
Fullexp_AAB	36	1		<?xml version="1.0"?>\n<Clock xmlns:dt="urn:schemas-microsoft-com:datatypes"><Description dt:dt="string">E-Prime Primary Realtime Clock</Description><StartTime><Timestamp dt:dt="int">0</Timestamp><DateUtc dt:dt="string">2019-04-11T11:32:26Z</DateUtc></StartTime><FrequencyChanges><FrequencyChange><Frequency dt:dt="r8">2240905</Frequency><Timestamp dt:dt="r8">41817011039582</Timestamp><Current dt:d…	Fullexp_AAB-36-1	60.007	Keyboard	1.0.0.320	1	Keyboard	1209734848	Full	3.0.3.60	3.0.3.60	04/11/2019	11.04.2019 11:32:27	13:32:27	3.0.3.43	4		Keyboard	1	1	1				Keyboard				BlockProcOrgan	ExpList		48							150			11				chainsaw.wav
Fullexp_AAB	36	1		<?xml version="1.0"?>\n<Clock xmlns:dt="urn:schemas-microsoft-com:datatypes"><Description dt:dt="string">E-Prime Primary Realtime Clock</Description><StartTime><Timestamp dt:dt="int">0</Timestamp><DateUtc dt:dt="string">2019-04-11T11:32:26Z</DateUtc></StartTime><FrequencyChanges><FrequencyChange><Frequency dt:dt="r8">2240905</Frequency><Timestamp dt:dt="r8">41817011039582</Timestamp><Current dt:d…	Fullexp_AAB-36-1	60.007	Keyboard	1.0.0.320	1	Keyboard	1209734848	Full	3.0.3.60	3.0.3.60	04/11/2019	11.04.2019 11:32:27	13:32:27	3.0.3.43	4		Keyboard	1	1	1				Keyboard				BlockProcOrgan	ExpList		49							150			4				beepbeep.wav
Fullexp_AAB	36	1		<?xml version="1.0"?>\n<Clock xmlns:dt="urn:schemas-microsoft-com:datatypes"><Description dt:dt="string">E-Prime Primary Realtime Clock</Description><StartTime><Timestamp dt:dt="int">0</Timestamp><DateUtc dt:dt="string">2019-04-11T11:32:26Z</DateUtc></StartTime><FrequencyChanges><FrequencyChange><Frequency dt:dt="r8">2240905</Frequency><Timestamp dt:dt="r8">41817011039582</Timestamp><Current dt:d…	Fullexp_AAB-36-1	60.007	Keyboard	1.0.0.320	1	Keyboard	1209734848	Full	3.0.3.60	3.0.3.60	04/11/2019	11.04.2019 11:32:27	13:32:27	3.0.3.43	4		Keyboard	1	1	1				Keyboard				BlockProcOrgan	ExpList		50							150			15				coins.wav
Fullexp_AAB	36	1		<?xml version="1.0"?>\n<Clock xmlns:dt="urn:schemas-microsoft-com:datatypes"><Description dt:dt="string">E-Prime Primary Realtime Clock</Description><StartTime><Timestamp dt:dt="int">0</Timestamp><DateUtc dt:dt="string">2019-04-11T11:32:26Z</DateUtc></StartTime><FrequencyChanges><FrequencyChange><Frequency dt:dt="r8">2240905</Frequency><Timestamp dt:dt="r8">41817011039582</Timestamp><Current dt:d…	Fullexp_AAB-36-1	60.007	Keyboard	1.0.0.320	1	Keyboard	1209734848	Full	3.0.3.60	3.0.3.60	04/11/2019	11.04.2019 11:32:27	13:32:27	3.0.3.43	4		Keyboard	1	1	1				Keyboard				BlockProcOrgan	ExpList		51							150			7				bike_bell_2.wav
Fullexp_AAB	36	1		<?xml version="1.0"?>\n<Clock xmlns:dt="urn:schemas-microsoft-com:datatypes"><Description dt:dt="string">E-Prime Primary Realtime Clock</Description><StartTime><Timestamp dt:dt="int">0</Timestamp><DateUtc dt:dt="string">2019-04-11T11:32:26Z</DateUtc></StartTime><FrequencyChanges><FrequencyChange><Frequency dt:dt="r8">2240905</Frequency><Timestamp dt:dt="r8">41817011039582</Timestamp><Current dt:d…	Fullexp_AAB-36-1	60.007	Keyboard	1.0.0.320	1	Keyboard	1209734848	Full	3.0.3.60	3.0.3.60	04/11/2019	11.04.2019 11:32:27	13:32:27	3.0.3.43	4		Keyboard	1	1	1				Keyboard				BlockProcOrgan	ExpList		52							150			24				hammering_nail.wav
Fullexp_AAB	36	1		<?xml version="1.0"?>\n<Clock xmlns:dt="urn:schemas-microsoft-com:datatypes"><Description dt:dt="string">E-Prime Primary Realtime Clock</Description><StartTime><Timestamp dt:dt="int">0</Timestamp><DateUtc dt:dt="string">2019-04-11T11:32:26Z</DateUtc></StartTime><FrequencyChanges><FrequencyChange><Frequency dt:dt="r8">2240905</Frequency><Timestamp dt:dt="r8">41817011039582</Timestamp><Current dt:d…	Fullexp_AAB-36-1	60.007	Keyboard	1.0.0.320	1	Keyboard	1209734848	Full	3.0.3.60	3.0.3.60	04/11/2019	11.04.2019 11:32:27	13:32:27	3.0.3.43	4		Keyboard	1	1	1				Keyboard				BlockProcOrgan	ExpList		53							150			41				sandpaper.wav
Fullexp_AAB	36	1		<?xml version="1.0"?>\n<Clock xmlns:dt="urn:schemas-microsoft-com:datatypes"><Description dt:dt="string">E-Prime Primary Realtime Clock</Description><StartTime><Timestamp dt:dt="int">0</Timestamp><DateUtc dt:dt="string">2019-04-11T11:32:26Z</DateUtc></StartTime><FrequencyChanges><FrequencyChange><Frequency dt:dt="r8">2240905</Frequency><Timestamp dt:dt="r8">41817011039582</Timestamp><Current dt:d…	Fullexp_AAB-36-1	60.007	Keyboard	1.0.0.320	1	Keyboard	1209734848	Full	3.0.3.60	3.0.3.60	04/11/2019	11.04.2019 11:32:27	13:32:27	3.0.3.43	4		Keyboard	1	1	1				Keyboard				BlockProcOrgan	ExpList		54							150			7				bike_bell_2.wav
Fullexp_AAB	36	1		<?xml version="1.0"?>\n<Clock xmlns:dt="urn:schemas-microsoft-com:datatypes"><Description dt:dt="string">E-Prime Primary Realtime Clock</Description><StartTime><Timestamp dt:dt="int">0</Timestamp><DateUtc dt:dt="string">2019-04-11T11:32:26Z</DateUtc></StartTime><FrequencyChanges><FrequencyChange><Frequency dt:dt="r8">2240905</Frequency><Timestamp dt:dt="r8">41817011039582</Timestamp><Current dt:d…	Fullexp_AAB-36-1	60.007	Keyboard	1.0.0.320	1	Keyboard	1209734848	Full	3.0.3.60	3.0.3.60	04/11/2019	11.04.2019 11:32:27	13:32:27	3.0.3.43	4		Keyboard	1	1	1				Keyboard				BlockProcOrgan	ExpList		55							150			24				hammering_nail.wav
Fullexp_AAB	36	1		<?xml version="1.0"?>\n<Clock xmlns:dt="urn:schemas-microsoft-com:datatypes"><Description dt:dt="string">E-Prime Primary Realtime Clock</Description><StartTime><Timestamp dt:dt="int">0</Timestamp><DateUtc dt:dt="string">2019-04-11T11:32:26Z</DateUtc></StartTime><FrequencyChanges><FrequencyChange><Frequency dt:dt="r8">2240905</Frequency><Timestamp dt:dt="r8">41817011039582</Timestamp><Current dt:d…	Fullexp_AAB-36-1	60.007	Keyboard	1.0.0.320	1	Keyboard	1209734848	Full	3.0.3.60	3.0.3.60	04/11/2019	11.04.2019 11:32:27	13:32:27	3.0.3.43	4		Keyboard	1	1	1				Keyboard				BlockProcOrgan	ExpList		56							150			15				coins.wav
Fullexp_AAB	36	1		<?xml version="1.0"?>\n<Clock xmlns:dt="urn:schemas-microsoft-com:datatypes"><Description dt:dt="string">E-Prime Primary Realtime Clock</Description><StartTime><Timestamp dt:dt="int">0</Timestamp><DateUtc dt:dt="string">2019-04-11T11:32:26Z</DateUtc></StartTime><FrequencyChanges><FrequencyChange><Frequency dt:dt="r8">2240905</Frequency><Timestamp dt:dt="r8">41817011039582</Timestamp><Current dt:d…	Fullexp_AAB-36-1	60.007	Keyboard	1.0.0.320	1	Keyboard	1209734848	Full	3.0.3.60	3.0.3.60	04/11/2019	11.04.2019 11:32:27	13:32:27	3.0.3.43	4		Keyboard	1	1	1				Keyboard				BlockProcOrgan	ExpList		57							150			43				stapler.wav
Fullexp_AAB	36	1		<?xml version="1.0"?>\n<Clock xmlns:dt="urn:schemas-microsoft-com:datatypes"><Description dt:dt="string">E-Prime Primary Realtime Clock</Description><StartTime><Timestamp dt:dt="int">0</Timestamp><DateUtc dt:dt="string">2019-04-11T11:32:26Z</DateUtc></StartTime><FrequencyChanges><FrequencyChange><Frequency dt:dt="r8">2240905</Frequency><Timestamp dt:dt="r8">41817011039582</Timestamp><Current dt:d…	Fullexp_AAB-36-1	60.007	Keyboard	1.0.0.320	1	Keyboard	1209734848	Full	3.0.3.60	3.0.3.60	04/11/2019	11.04.2019 11:32:27	13:32:27	3.0.3.43	4		Keyboard	1	1	1				Keyboard				BlockProcOrgan	ExpList		58							150			24				hammering_nail.wav
Fullexp_AAB	36	1		<?xml version="1.0"?>\n<Clock xmlns:dt="urn:schemas-microsoft-com:datatypes"><Description dt:dt="string">E-Prime Primary Realtime Clock</Description><StartTime><Timestamp dt:dt="int">0</Timestamp><DateUtc dt:dt="string">2019-04-11T11:32:26Z</DateUtc></StartTime><FrequencyChanges><FrequencyChange><Frequency dt:dt="r8">2240905</Frequency><Timestamp dt:dt="r8">41817011039582</Timestamp><Current dt:d…	Fullexp_AAB-36-1	60.007	Keyboard	1.0.0.320	1	Keyboard	1209734848	Full	3.0.3.60	3.0.3.60	04/11/2019	11.04.2019 11:32:27	13:32:27	3.0.3.43	4		Keyboard	1	1	1				Keyboard				BlockProcOrgan	ExpList		59							150			21				fax_machine_ring.wav
Fullexp_AAB	36	1		<?xml version="1.0"?>\n<Clock xmlns:dt="urn:schemas-microsoft-com:datatypes"><Description dt:dt="string">E-Prime Primary Realtime Clock</Description><StartTime><Timestamp dt:dt="int">0</Timestamp><DateUtc dt:dt="string">2019-04-11T11:32:26Z</DateUtc></StartTime><FrequencyChanges><FrequencyChange><Frequency dt:dt="r8">2240905</Frequency><Timestamp dt:dt="r8">41817011039582</Timestamp><Current dt:d…	Fullexp_AAB-36-1	60.007	Keyboard	1.0.0.320	1	Keyboard	1209734848	Full	3.0.3.60	3.0.3.60	04/11/2019	11.04.2019 11:32:27	13:32:27	3.0.3.43	4		Keyboard	1	1	1				Keyboard				BlockProcOrgan	ExpList		60							150			24				hammering_nail.wav
Fullexp_AAB	36	1		<?xml version="1.0"?>\n<Clock xmlns:dt="urn:schemas-microsoft-com:datatypes"><Description dt:dt="string">E-Prime Primary Realtime Clock</Description><StartTime><Timestamp dt:dt="int">0</Timestamp><DateUtc dt:dt="string">2019-04-11T11:32:26Z</DateUtc></StartTime><FrequencyChanges><FrequencyChange><Frequency dt:dt="r8">2240905</Frequency><Timestamp dt:dt="r8">41817011039582</Timestamp><Current dt:d…	Fullexp_AAB-36-1	60.007	Keyboard	1.0.0.320	1	Keyboard	1209734848	Full	3.0.3.60	3.0.3.60	04/11/2019	11.04.2019 11:32:27	13:32:27	3.0.3.43	4		Keyboard	1	1	1				Keyboard				BlockProcOrgan	ExpList		61							150			42				scissors.wav
Fullexp_AAB	36	1		<?xml version="1.0"?>\n<Clock xmlns:dt="urn:schemas-microsoft-com:datatypes"><Description dt:dt="string">E-Prime Primary Realtime Clock</Description><StartTime><Timestamp dt:dt="int">0</Timestamp><DateUtc dt:dt="string">2019-04-11T11:32:26Z</DateUtc></StartTime><FrequencyChanges><FrequencyChange><Frequency dt:dt="r8">2240905</Frequency><Timestamp dt:dt="r8">41817011039582</Timestamp><Current dt:d…	Fullexp_AAB-36-1	60.007	Keyboard	1.0.0.320	1	Keyboard	1209734848	Full	3.0.3.60	3.0.3.60	04/11/2019	11.04.2019 11:32:27	13:32:27	3.0.3.43	4		Keyboard	1	1	1				Keyboard				BlockProcOrgan	ExpList		62							150			30				knocking_window.wav
Fullexp_AAB	36	1		<?xml version="1.0"?>\n<Clock xmlns:dt="urn:schemas-microsoft-com:datatypes"><Description dt:dt="string">E-Prime Primary Realtime Clock</Description><StartTime><Timestamp dt:dt="int">0</Timestamp><DateUtc dt:dt="string">2019-04-11T11:32:26Z</DateUtc></StartTime><FrequencyChanges><FrequencyChange><Frequency dt:dt="r8">2240905</Frequency><Timestamp dt:dt="r8">41817011039582</Timestamp><Current dt:d…	Fullexp_AAB-36-1	60.007	Keyboard	1.0.0.320	1	Keyboard	1209734848	Full	3.0.3.60	3.0.3.60	04/11/2019	11.04.2019 11:32:27	13:32:27	3.0.3.43	4		Keyboard	1	1	1				Keyboard				BlockProcOrgan	ExpList		63							150			23				glass_clashing.wav
Fullexp_AAB	36	1		<?xml version="1.0"?>\n<Clock xmlns:dt="urn:schemas-microsoft-com:datatypes"><Description dt:dt="string">E-Prime Primary Realtime Clock</Description><StartTime><Timestamp dt:dt="int">0</Timestamp><DateUtc dt:dt="string">2019-04-11T11:32:26Z</DateUtc></StartTime><FrequencyChanges><FrequencyChange><Frequency dt:dt="r8">2240905</Frequency><Timestamp dt:dt="r8">41817011039582</Timestamp><Current dt:d…	Fullexp_AAB-36-1	60.007	Keyboard	1.0.0.320	1	Keyboard	1209734848	Full	3.0.3.60	3.0.3.60	04/11/2019	11.04.2019 11:32:27	13:32:27	3.0.3.43	4		Keyboard	1	1	1				Keyboard				BlockProcOrgan	ExpList		64							150			1				ballcarpet.wav
Fullexp_AAB	36	1		<?xml version="1.0"?>\n<Clock xmlns:dt="urn:schemas-microsoft-com:datatypes"><Description dt:dt="string">E-Prime Primary Realtime Clock</Description><StartTime><Timestamp dt:dt="int">0</Timestamp><DateUtc dt:dt="string">2019-04-11T11:32:26Z</DateUtc></StartTime><FrequencyChanges><FrequencyChange><Frequency dt:dt="r8">2240905</Frequency><Timestamp dt:dt="r8">41817011039582</Timestamp><Current dt:d…	Fullexp_AAB-36-1	60.007	Keyboard	1.0.0.320	1	Keyboard	1209734848	Full	3.0.3.60	3.0.3.60	04/11/2019	11.04.2019 11:32:27	13:32:27	3.0.3.43	5		Keyboard	2	1	2								BlockProcVoice	ExpList	Keyboard	1							150	23						glass_clashing.wav
Fullexp_AAB	36	1		<?xml version="1.0"?>\n<Clock xmlns:dt="urn:schemas-microsoft-com:datatypes"><Description dt:dt="string">E-Prime Primary Realtime Clock</Description><StartTime><Timestamp dt:dt="int">0</Timestamp><DateUtc dt:dt="string">2019-04-11T11:32:26Z</DateUtc></StartTime><FrequencyChanges><FrequencyChange><Frequency dt:dt="r8">2240905</Frequency><Timestamp dt:dt="r8">41817011039582</Timestamp><Current dt:d…	Fullexp_AAB-36-1	60.007	Keyboard	1.0.0.320	1	Keyboard	1209734848	Full	3.0.3.60	3.0.3.60	04/11/2019	11.04.2019 11:32:27	13:32:27	3.0.3.43	5		Keyboard	2	1	2								BlockProcVoice	ExpList	Keyboard	2							150	45						toaster.wav
Fullexp_AAB	36	1		<?xml version="1.0"?>\n<Clock xmlns:dt="urn:schemas-microsoft-com:datatypes"><Description dt:dt="string">E-Prime Primary Realtime Clock</Description><StartTime><Timestamp dt:dt="int">0</Timestamp><DateUtc dt:dt="string">2019-04-11T11:32:26Z</DateUtc></StartTime><FrequencyChanges><FrequencyChange><Frequency dt:dt="r8">2240905</Frequency><Timestamp dt:dt="r8">41817011039582</Timestamp><Current dt:d…	Fullexp_AAB-36-1	60.007	Keyboard	1.0.0.320	1	Keyboard	1209734848	Full	3.0.3.60	3.0.3.60	04/11/2019	11.04.2019 11:32:27	13:32:27	3.0.3.43	5		Keyboard	2	1	2								BlockProcVoice	ExpList	Keyboard	3							150	48						zipper.wav
Fullexp_AAB	36	1		<?xml version="1.0"?>\n<Clock xmlns:dt="urn:schemas-microsoft-com:datatypes"><Description dt:dt="string">E-Prime Primary Realtime Clock</Description><StartTime><Timestamp dt:dt="int">0</Timestamp><DateUtc dt:dt="string">2019-04-11T11:32:26Z</DateUtc></StartTime><FrequencyChanges><FrequencyChange><Frequency dt:dt="r8">2240905</Frequency><Timestamp dt:dt="r8">41817011039582</Timestamp><Current dt:d…	Fullexp_AAB-36-1	60.007	Keyboard	1.0.0.320	1	Keyboard	1209734848	Full	3.0.3.60	3.0.3.60	04/11/2019	11.04.2019 11:32:27	13:32:27	3.0.3.43	5		Keyboard	2	1	2								BlockProcVoice	ExpList	Keyboard	4							150	21						fax_machine_ring.wav
Fullexp_AAB	36	1		<?xml version="1.0"?>\n<Clock xmlns:dt="urn:schemas-microsoft-com:datatypes"><Description dt:dt="string">E-Prime Primary Realtime Clock</Description><StartTime><Timestamp dt:dt="int">0</Timestamp><DateUtc dt:dt="string">2019-04-11T11:32:26Z</DateUtc></StartTime><FrequencyChanges><FrequencyChange><Frequency dt:dt="r8">2240905</Frequency><Timestamp dt:dt="r8">41817011039582</Timestamp><Current dt:d…	Fullexp_AAB-36-1	60.007	Keyboard	1.0.0.320	1	Keyboard	1209734848	Full	3.0.3.60	3.0.3.60	04/11/2019	11.04.2019 11:32:27	13:32:27	3.0.3.43	5		Keyboard	2	1	2								BlockProcVoice	ExpList	Keyboard	5							150	27						keys.wav
Fullexp_AAB	36	1		<?xml version="1.0"?>\n<Clock xmlns:dt="urn:schemas-microsoft-com:datatypes"><Description dt:dt="string">E-Prime Primary Realtime Clock</Description><StartTime><Timestamp dt:dt="int">0</Timestamp><DateUtc dt:dt="string">2019-04-11T11:32:26Z</DateUtc></StartTime><FrequencyChanges><FrequencyChange><Frequency dt:dt="r8">2240905</Frequency><Timestamp dt:dt="r8">41817011039582</Timestamp><Current dt:d…	Fullexp_AAB-36-1	60.007	Keyboard	1.0.0.320	1	Keyboard	1209734848	Full	3.0.3.60	3.0.3.60	04/11/2019	11.04.2019 11:32:27	13:32:27	3.0.3.43	5		Keyboard	2	1	2								BlockProcVoice	ExpList	Keyboard	6							150	36						paperturning.wav
Fullexp_AAB	36	1		<?xml version="1.0"?>\n<Clock xmlns:dt="urn:schemas-microsoft-com:datatypes"><Description dt:dt="string">E-Prime Primary Realtime Clock</Description><StartTime><Timestamp dt:dt="int">0</Timestamp><DateUtc dt:dt="string">2019-04-11T11:32:26Z</DateUtc></StartTime><FrequencyChanges><FrequencyChange><Frequency dt:dt="r8">2240905</Frequency><Timestamp dt:dt="r8">41817011039582</Timestamp><Current dt:d…	Fullexp_AAB-36-1	60.007	Keyboard	1.0.0.320	1	Keyboard	1209734848	Full	3.0.3.60	3.0.3.60	04/11/2019	11.04.2019 11:32:27	13:32:27	3.0.3.43	5		Keyboard	2	1	2								BlockProcVoice	ExpList	Keyboard	7							150	11						chainsaw.wav
Fullexp_AAB	36	1		<?xml version="1.0"?>\n<Clock xmlns:dt="urn:schemas-microsoft-com:datatypes"><Description dt:dt="string">E-Prime Primary Realtime Clock</Description><StartTime><Timestamp dt:dt="int">0</Timestamp><DateUtc dt:dt="string">2019-04-11T11:32:26Z</DateUtc></StartTime><FrequencyChanges><FrequencyChange><Frequency dt:dt="r8">2240905</Frequency><Timestamp dt:dt="r8">41817011039582</Timestamp><Current dt:d…	Fullexp_AAB-36-1	60.007	Keyboard	1.0.0.320	1	Keyboard	1209734848	Full	3.0.3.60	3.0.3.60	04/11/2019	11.04.2019 11:32:27	13:32:27	3.0.3.43	5		Keyboard	2	1	2								BlockProcVoice	ExpList	Keyboard	8							150	7						bike_bell_2.wav
Fullexp_AAB	36	1		<?xml version="1.0"?>\n<Clock xmlns:dt="urn:schemas-microsoft-com:datatypes"><Description dt:dt="string">E-Prime Primary Realtime Clock</Description><StartTime><Timestamp dt:dt="int">0</Timestamp><DateUtc dt:dt="string">2019-04-11T11:32:26Z</DateUtc></StartTime><FrequencyChanges><FrequencyChange><Frequency dt:dt="r8">2240905</Frequency><Timestamp dt:dt="r8">41817011039582</Timestamp><Current dt:d…	Fullexp_AAB-36-1	60.007	Keyboard	1.0.0.320	1	Keyboard	1209734848	Full	3.0.3.60	3.0.3.60	04/11/2019	11.04.2019 11:32:27	13:32:27	3.0.3.43	5		Keyboard	2	1	2								BlockProcVoice	ExpList	Keyboard	9							150	12						clock_ticking.wav
Fullexp_AAB	36	1		<?xml version="1.0"?>\n<Clock xmlns:dt="urn:schemas-microsoft-com:datatypes"><Description dt:dt="string">E-Prime Primary Realtime Clock</Description><StartTime><Timestamp dt:dt="int">0</Timestamp><DateUtc dt:dt="string">2019-04-11T11:32:26Z</DateUtc></StartTime><FrequencyChanges><FrequencyChange><Frequency dt:dt="r8">2240905</Frequency><Timestamp dt:dt="r8">41817011039582</Timestamp><Current dt:d…	Fullexp_AAB-36-1	60.007	Keyboard	1.0.0.320	1	Keyboard	1209734848	Full	3.0.3.60	3.0.3.60	04/11/2019	11.04.2019 11:32:27	13:32:27	3.0.3.43	5		Keyboard	2	1	2								BlockProcVoice	ExpList	Keyboard	10							150	46						train_whistle.wav
Fullexp_AAB	36	1		<?xml version="1.0"?>\n<Clock xmlns:dt="urn:schemas-microsoft-com:datatypes"><Description dt:dt="string">E-Prime Primary Realtime Clock</Description><StartTime><Timestamp dt:dt="int">0</Timestamp><DateUtc dt:dt="string">2019-04-11T11:32:26Z</DateUtc></StartTime><FrequencyChanges><FrequencyChange><Frequency dt:dt="r8">2240905</Frequency><Timestamp dt:dt="r8">41817011039582</Timestamp><Current dt:d…	Fullexp_AAB-36-1	60.007	Keyboard	1.0.0.320	1	Keyboard	1209734848	Full	3.0.3.60	3.0.3.60	04/11/2019	11.04.2019 11:32:27	13:32:27	3.0.3.43	5		Keyboard	2	1	2								BlockProcVoice	ExpList	Keyboard	11							150	17						cokecan.wav
Fullexp_AAB	36	1		<?xml version="1.0"?>\n<Clock xmlns:dt="urn:schemas-microsoft-com:datatypes"><Description dt:dt="string">E-Prime Primary Realtime Clock</Description><StartTime><Timestamp dt:dt="int">0</Timestamp><DateUtc dt:dt="string">2019-04-11T11:32:26Z</DateUtc></StartTime><FrequencyChanges><FrequencyChange><Frequency dt:dt="r8">2240905</Frequency><Timestamp dt:dt="r8">41817011039582</Timestamp><Current dt:d…	Fullexp_AAB-36-1	60.007	Keyboard	1.0.0.320	1	Keyboard	1209734848	Full	3.0.3.60	3.0.3.60	04/11/2019	11.04.2019 11:32:27	13:32:27	3.0.3.43	5		Keyboard	2	1	2								BlockProcVoice	ExpList	Keyboard	12							150	14						coffee_grinder.wav
Fullexp_AAB	36	1		<?xml version="1.0"?>\n<Clock xmlns:dt="urn:schemas-microsoft-com:datatypes"><Description dt:dt="string">E-Prime Primary Realtime Clock</Description><StartTime><Timestamp dt:dt="int">0</Timestamp><DateUtc dt:dt="string">2019-04-11T11:32:26Z</DateUtc></StartTime><FrequencyChanges><FrequencyChange><Frequency dt:dt="r8">2240905</Frequency><Timestamp dt:dt="r8">41817011039582</Timestamp><Current dt:d…	Fullexp_AAB-36-1	60.007	Keyboard	1.0.0.320	1	Keyboard	1209734848	Full	3.0.3.60	3.0.3.60	04/11/2019	11.04.2019 11:32:27	13:32:27	3.0.3.43	5		Keyboard	2	1	2								BlockProcVoice	ExpList	Keyboard	13							150	10						cd_printer.wav
Fullexp_AAB	36	1		<?xml version="1.0"?>\n<Clock xmlns:dt="urn:schemas-microsoft-com:datatypes"><Description dt:dt="string">E-Prime Primary Realtime Clock</Description><StartTime><Timestamp dt:dt="int">0</Timestamp><DateUtc dt:dt="string">2019-04-11T11:32:26Z</DateUtc></StartTime><FrequencyChanges><FrequencyChange><Frequency dt:dt="r8">2240905</Frequency><Timestamp dt:dt="r8">41817011039582</Timestamp><Current dt:d…	Fullexp_AAB-36-1	60.007	Keyboard	1.0.0.320	1	Keyboard	1209734848	Full	3.0.3.60	3.0.3.60	04/11/2019	11.04.2019 11:32:27	13:32:27	3.0.3.43	5		Keyboard	2	1	2								BlockProcVoice	ExpList	Keyboard	14							150	26						keyboard.wav
[truncated: 8,514 more rows]
[truncated: 123 more columns]
